# Supplementary material for: Mesothelial cell responses to acute appendicitis or small bowel obstruction reactive ascites: Insights into immunoregulation of abdominal adhesion
Source: PLoS One. 2025 Jan 8;20(1):e0317056. doi: 10.1371/journal.pone.0317056 (PMC11709316; doi:10.1371/journal.pone.0317056)
Supplement: S1 Table — (CSV) [file pone.0317056.s010.csv]

S1 Table: Clinical Characteristics and Included Analyses for 63 patient samples
ID	included	PAS_FIB_LECT	APPY_SBO	Patient age	Male_Female	Number of prior abd/ob surgeries	BMI	Hours_from_symptom_APPY_SBO
NA	patient_table	NO_kills	APPY	18	Male	0	22.5	12.65
NA	patient_table	YES_kills	SBO	87	Male	1	23.5	221.27
NA	patient_table	YES_kills	SBO	61	Female	3	26	12.6
NA	patient_table	YES_kills	APPY	34	Female	1	25.8	21.15
NA	patient_table	YES_kills	SBO	77	Female	2	26.1	140.12
NA	F_L_groups	YES_No_High	SBO	82	Female	2	22.5	96.08
NA	F_L_groups	NO_High_Low	APPY	30	Male	0	32.9	37.72
NA	F_L_groups	NO_High_Low	APPY	69	Female	0	21.5	22.28
NA	F_L_groups	YES_High_Low	SBO	57	Male	1	29.78	20.77
rA_001	cytokine	NO_No_Low	APPY	53	Male	0	41.35	30.8
rA_002	cytokine	NO_No_Low	APPY	40	Male	0	24.4	31.75
rA_003	cytokine	NO_High_High	APPY	54	Female	0	37.6	52.65
rA_004	cytokine	YES_No_Low	APPY	56	Female	1	26.8	17.28
rA_005	cytokine	NO_No_Low	APPY	48	Male	0	20.5	31.23
rA_006	cytokine	NO_High_High	APPY	24	Female	0	21.1	14.77
rA_007	cytokine	NO_No_Low	APPY	25	Male	0	23.8	20.12
rA_008	cytokine	YES_No_Low	SBO	87	Female	7	29.3	146.5
rA_009	cytokine	NO_No_High	APPY	25	Male	0	31.7	7.92
rA_010	cytokine	YES_No_Low	APPY	56	Female	1	39.6	77.38
rA_011	cytokine	NO_No_High	APPY	26	Female	0	21.9	16.07
rA_012	cytokine	NO_No_Low	APPY	33	Female	0	26.7	19.97
rA_013	cytokine	NO_High_High	APPY	26	Female	0	35.8	16.45
rA_014	cytokine	NO_High_High	APPY	19	Female	0	19	83.92
rA_015	cytokine	NO_No_Low	APPY	18	Male	0	17.2	16.45
rA_016	cytokine	YES_High_High	SBO	49	Female	2	15.3	87.55
rA_017	cytokine	NO_No_High	APPY	18	Male	0	20	36.68
rA_018	cytokine	NO_High_High	APPY	38	Female	0	28.2	8.18
rA_019	cytokine	NO_High_High	APPY	21	Female	0	34	56.73
rA_020	cytokine	YES_High_High	SBO	86	Female	1	28.9	71
rA_021	cytokine	YES_High_High	APPY	34	Female	4	40.8	29.98
rA_022	cytokine	YES_No_Low	APPY	50	Female	1	21.6	85.55
rA_023	cytokine	NO_No_Low	APPY	39	Male	0	24.7	35.53
rA_024	cytokine	NO_High_High	APPY	26	Male	0	28.2	14.12
rA_025	cytokine	YES_High_High	SBO	78	Female	3	27	58.05
rA_026	cytokine	NO_High_High	APPY	46	Male	0	29.9	31.25
rA_027	cytokine	NO_High_High	APPY	55	Male	0	35.4	23.78
rA_028	cytokine	NO_No_High	APPY	38	Male	0	22.6	7
rA_029	cytokine	NO_No_High	APPY	19	Male	0	20.13	11.28
rA_030	cytokine	NO_No_No	APPY	42	Male	0	25.1	372.23
rA_031	cytokine	NO_No_No	APPY	71	Female	0	23.7	20
rA_032	cytokine	NO_High_High	APPY	35	Female	0	26.6	28.95
rA_033	cytokine	YES_No_Low	SBO	25	Female	2	18.8	802.52
rA_034	cytokine	NO_High_High	APPY	25	Female	0	18.8	106.93
rA_035	cytokine	NO_No_Low	APPY	56	Female	0	32.3	8.8
rA_036	cytokine	NO_High_High	APPY	58	Male	0	29.03	22.65
rA_037	cytokine	NO_High_High	APPY	23	Male	0	23.05	19.72
rA_038	cytokine	NO_No_Low	APPY	31	Male	0	31.5	73.65
rA_039	cytokine	NO_No_Low	APPY	18	Male	0	23.73	24.52
rA_040	cytokine	NO_No_No	APPY	23	Male	0	19.67	10.48
rA_041	cytokine	YES_High_High	SBO	59	Male	2	22.65	96.03
rA_042	cytokine	YES_High_High	SBO	71	Female	4	23.9	84.72
rA_043	cytokine	NO_No_Low	APPY	20	Male	0	28.9	22.32
rA_044	cytokine	YES_High_High	SBO	85	Male	1	28.6	176.73
rA_045	cytokine	NO_No_Low	APPY	21	Male	0	32.1	15.3
rA_046	cytokine	NO_High_High	APPY	22	Female	0	27.2	20.7
rA_047	cytokine	YES_No_Low	SBO	77	Female	2	34.4	25.33
rA_048	cytokine	YES_No_Low	APPY	50	Female	1	30.6	50.52
rA_049	cytokine	NO_No_Low	APPY	24	Male	0	22.7	79.73
rA_050	cytokine	NO_No_Low	APPY	50	Male	0	31.8	78.75
rA_051	cytokine	NO_No_No	SBO	66	Male	0	25	14.48
rA_052	cytokine	YES_High_High	APPY	66	Female	2	27.8	108.57
rA_053	cytokine	NO_No_Low	APPY	35	Female	0	36.5	19
rA_054	cytokine	NO_No_Low	APPY	72	Male	0	25.5	26.83
