# Supplementary material for: Mesothelial cell responses to acute appendicitis or small bowel obstruction reactive ascites: Insights into immunoregulation of abdominal adhesion
Source: PLoS One. 2025 Jan 8;20(1):e0317056. doi: 10.1371/journal.pone.0317056 (PMC11709316; doi:10.1371/journal.pone.0317056)
Supplement: S2 Table — (CSV) [file pone.0317056.s011.csv]

S2 Table: FIB-GCX Scoring
patient sample ID	fib_lect	GC	GF	RC	RF	DAPI	Fibers
NA	High_Low	1.5	2.666666667	1.833333333	3	2	8
NA	High_Low	1.5	2.666666667	1.666666667	3	2	9
NA	High_Low	1.166666667	2	2	3.333333333	2	9
NA	Kills	NA	NA	NA	NA	NA	NA
NA	Kills	NA	NA	NA	NA	NA	NA
NA	Kills	NA	NA	NA	NA	NA	NA
NA	Kills	NA	NA	NA	NA	NA	NA
NA	Kills	NA	NA	NA	NA	NA	NA
NA	No_High	3	4.666666667	3	4.333333333	1	6
rA_001	No_Low	1.5	2.333333333	2	3	2	6
rA_002	No_Low	1.333333333	2	2	3	2	6
rA_003	High_High	2.333333333	4	2.5	4	1	8
rA_004	No_Low	1.333333333	3.333333333	1.666666667	3.333333333	2	6
rA_005	No_Low	1.666666667	2	2	3	2	6
rA_006	High_High	2	4	1.833333333	4	1	9
rA_007	No_Low	1.5	2.666666667	2	3	2	6
rA_008	No_Low	1.5	2.666666667	2	2.666666667	2	6
rA_009	No_High	3	5	3	4.333333333	1.166666667	7
rA_010	No_Low	1	2.666666667	1.5	3	1.833333333	6
rA_011	No_High	1.166666667	5	2.333333333	5	1	7
rA_012	No_Low	1.5	3	2	3	2	7
rA_013	High_High	3	4	1.833333333	3.666666667	1	9
rA_014	High_High	3	4.333333333	2.666666667	4	1	9
rA_015	No_Low	1.833333333	3	2	3	2	6
rA_016	High_High	3	4	2.666666667	4	1	9
rA_017	No_High	3	5	2.666666667	4.666666667	1	7
rA_018	High_High	3	4	2.5	4.333333333	1	9
rA_019	High_High	3	4.333333333	2.5	4	1	9
rA_020	High_High	3	4	3	4	1	9
rA_021	High_High	3	4	2.666666667	4	1	9
rA_022	No_Low	1.333333333	3	2	3	1.666666667	6
rA_023	No_Low	1.833333333	2.666666667	1.833333333	3	2	6
rA_024	High_High	3	4	3	3.666666667	1.333333333	9
rA_025	High_High	3	4	2.5	3.666666667	1	9
rA_026	High_High	3	4	2.5	4	1.166666667	9
rA_027	High_High	2.333333333	4.666666667	2.333333333	4.333333333	1.333333333	8
rA_028	No_High	2.333333333	5	3	5	1	7
rA_029	No_High	3	5	3	4.333333333	1	6
rA_030	No_No	1	1	2	2.666666667	2	6
rA_031	No_No	1	1.666666667	1.166666667	3	2	6
rA_032	High_High	1.666666667	3	2.333333333	4	1.333333333	8
rA_033	No_Low	1.5	3	2	3	2	6
rA_034	High_High	3	4	2.5	3.666666667	1	9
rA_035	No_Low	2	3	2	3	2	6
rA_036	High_High	2.5	4	2.666666667	4	2	8
rA_037	High_High	3	4.333333333	3	4	1	9
rA_038	No_Low	1.333333333	2.666666667	2.333333333	3.333333333	2	6
rA_039	No_Low	1.333333333	2.333333333	1.833333333	3	2	6
rA_040	No_No	1	1.666666667	1	1.666666667	2	6
rA_041	High_High	3	5	3	4.666666667	1	9
rA_042	High_High	2.5	3.666666667	2.166666667	3.666666667	1	8
rA_043	No_Low	1.833333333	3	2	3	2	6
rA_044	High_High	3	4	2.666666667	4	1	9
rA_045	No_Low	1.666666667	3	2	3	2	6
rA_046	High_High	3	5	3	5	1	9
rA_047	No_Low	1.166666667	3	2.333333333	3	2	6
rA_048	No_Low	1.166666667	2.666666667	1.833333333	3	2	7
rA_049	No_Low	1	3	2	3	2	6
rA_050	No_Low	1.4	2.666666667	1.833333333	3	2	6
rA_051	No_No	1	1.333333333	1.666666667	3	2	6
rA_052	High_High	3	4.333333333	2.5	4	1	9
rA_053	No_Low	1.333333333	2.666666667	2	3	1.666666667	6
rA_054	No_Low	1.333333333	3	2	3	2	5
