# Supplementary material for: Mesothelial cell responses to acute appendicitis or small bowel obstruction reactive ascites: Insights into immunoregulation of abdominal adhesion
Source: PLoS One. 2025 Jan 8;20(1):e0317056. doi: 10.1371/journal.pone.0317056 (PMC11709316; doi:10.1371/journal.pone.0317056)
Supplement: S3 Table — (CSV) [file pone.0317056.s012.csv]

S3 Table: Clinical Characteristics for 54 Patient Cohort
Patient sample ID	hours_from_symptom_onset	Alvarado_score	Patient type	Patient age	Patient sex	Arrival SBP	Arrival DBP	Arrival HR	Max in-hospital temperature	Pre-admit antithrombotics	Pre-admit anti-inflam	Pre-admit lipid control	Number of prior abd/ob surgeries	BMI	Comorbidities(1)	Comorbidities(2)	Comorbidities(3)	Comorbidities(4)	Comorbidities(5)	Comorbidities(6)	Comorbidities(7)	Comorbidities(8)	Comorbidities(9)	Comorbidities(10)	Comorbidities(11)	Right lower quadrant pain	Anorexia	Nausea/vomiting	Right lower quadrant tenderness	Right lower quadrant rebound tender	White blood cell count (WBC)	Red blood cell count (RBC)	Hemoglobin (Hgb, Hb)	Hematocrit %	Platelet count	Mean corpuscular volume (MCV)	Mean corpuscular hemoglobin (MCH)	Neutrophil %	Sodium	Potassium	Chloride	CO2 (carbon dioxide)	Anion gap	BUN (blood urea nitrogen)	Creatinine, serum	Glucose	Anti-thrombotic administered(1)	Anti-thromb dose(1)	Dose units(1)
rA_001	30.8	8	1 - Appendectomy	53	1 - Male	161	90	78	37.2	0 - No	0 - No	0 - No	0	41.35	DM type I	morbid obesity	hyperlipidemia									1 - Yes	0 - No	1 - Yes	1 - Yes	1 - Yes	16.1	6.17	18.6	54.3	210	88	30.1	83	136	4.4	104	21	7	19	0.9	248	NA	NA	NA
rA_002	31.8	7	1 - Appendectomy	40	1 - Male	125	72	50	37.7	0 - No	0 - No	0 - No	0	24.4	NA	NA	NA	NA	NA	NA	NA	NA	NA	NA	NA	1 - Yes	0 - No	0 - No	1 - Yes	0 - No	10.5	5.62	17.4	50.9	206	91	31	84	138	3.6	105	25	12	11	1.22	94	NA	NA	NA
rA_003	52.7	5	1 - Appendectomy	54	2 - Female	141	97	83	36.9	0 - No	0 - No	0 - No	0	37.6	obesity											0 - No	1 - Yes	1 - Yes	0 - No	0 - No	13.4	5.08	14.2	43.1	271	85	28	81	140	3.7	108	24	12	10	0.74	105	NA	NA	NA
rA_004	17.3	5	1 - Appendectomy	56	2 - Female	156	93	54	36.8	0 - No	0 - No	0 - No	1	26.8	PMHx of peritonitis due to HSV	ADHD	Vestibular Neuronopathy									1 - Yes	0 - No	1 - Yes	0 - No	0 - No	10.8	4.71	14.6	42	220	89	31	82	137	3.9	105	23	13	16	1	121	NA	NA	NA
rA_005	31.2	3	1 - Appendectomy	48	1 - Male	132	87	82	37	0 - No	0 - No	0 - No	0	20.5	NA	NA	NA	NA	NA	NA	NA	NA	NA	NA	NA	1 - Yes	1 - Yes	0 - No	0 - No	0 - No	9.9	5.16	16.5	47.2	200	92	32	79	129	3.7	97	21	15	7	0.69	84	NA	NA	NA
rA_006	14.8	3	1 - Appendectomy	24	2 - Female	97	63	78	37	0 - No	0 - No	0 - No	0	21.1	ADHD	anxiety	GERD									1 - Yes	0 - No	0 - No	0 - No	0 - No	12.5	4.21	12.7	38.4	220	91	80.2	64	139	3.2	109	23	10	15	0.78	103	NA	NA	NA
rA_007	20.1	4	1 - Appendectomy	25	1 - Male	128	68	96	37.1	0 - No	0 - No	0 - No	0	23.8	NA	NA	NA	NA	NA	NA	NA	NA	NA	NA	NA	1 - Yes	0 - No	0 - No	0 - No	0 - No	11.8	4.44	13.7	41.4	260	93	93	76	140	3.7	109	26	9	14	0.81	100	NA	NA	NA
rA_009	7.9	8	1 - Appendectomy	25	1 - Male	139	87	66	37.3	0 - No	0 - No	0 - No	0	31.7	chews tobacco (no smoking)											1 - Yes	1 - Yes	1 - Yes	1 - Yes	0 - No	14.9	5.03	15.5	45.2	183	90	30.8	86	140	4.3	106	25	13	13	1.1	107	NA	NA	NA
rA_010	77.4	6	1 - Appendectomy	56	2 - Female	134	67	77	36.9	0 - No	1 - Yes	0 - No	1	39.6	obesity	concurrent kidney stone and UTI on this admission	migraines									1 - Yes	1 - Yes	1 - Yes	0 - No	0 - No	14.8	4.75	13	43.2	252	91	27.4	79	141	4	109	23	13	20	1.23	105	NA	NA	NA
rA_011	16.1	7	1 - Appendectomy	26	2 - Female	138	79	91	37	0 - No	0 - No	0 - No	0	21.9	NA	NA	NA	NA	NA	NA	NA	NA	NA	NA	NA	1 - Yes	0 - No	1 - Yes	1 - Yes	0 - No	13.1	4.9	14.9	45.6	267	93	30.4	83	137	3.6	106	24	11	8	0.87	106	NA	NA	NA
rA_012	20	8	1 - Appendectomy	33	2 - Female	105	72	68	36.6	0 - No	0 - No	0 - No	0	26.7	NA	NA	NA	NA	NA	NA	NA	NA	NA	NA	NA	1 - Yes	0 - No	1 - Yes	1 - Yes	1 - Yes	13.8	4.75	13.5	39.5	255	83	28.4	83	135	3.5	105	25	9	12	0.8	118	NA	NA	NA
rA_013	16.5	4	1 - Appendectomy	26	2 - Female	136	100	89	36.6	0 - No	0 - No	0 - No	0	35.8	obesity	migraines	depression/anxiety	GERD	PNA 6 months PTA							1 - Yes	0 - No	1 - Yes	0 - No	0 - No	16.8	4.72	14.7	45.2	305	96	31.1	68	138	3.7	105	25	12	15	0.71	109	NA	NA	NA
rA_014	83.9	7	1 - Appendectomy	19	2 - Female	146	112	140	37.4	0 - No	0 - No	0 - No	0	19	NA	NA	NA	NA	NA	NA	NA	NA	NA	NA	NA	1 - Yes	1 - Yes	1 - Yes	1 - Yes	1 - Yes	5.8	4.86	14.3	41.7	280	86	29.4	78	140	3.5	109	19	16	11	0.79	76	NA	NA	NA
rA_015	16.5	6	1 - Appendectomy	18	1 - Male	127	86	70	36.8	0 - No	0 - No	0 - No	0	17.2	NA	NA	NA	NA	NA	NA	NA	NA	NA	NA	NA	1 - Yes	1 - Yes	1 - Yes	0 - No	0 - No	13.2	5.25	16	48.8	205	93	30.5	77	141	3.6	106	26	13	15	1.05	93	NA	NA	NA
rA_017	36.7	9	1 - Appendectomy	18	1 - Male	134	69	92	37.6	0 - No	0 - No	0 - No	0	20	NA	NA	NA	NA	NA	NA	NA	NA	NA	NA	NA	1 - Yes	1 - Yes	1 - Yes	1 - Yes	0 - No	15.4	5.31	16.5	49.4	231	93	31.1	90	134	3.7	101	21	16	18	1.07	96	NA	NA	NA
rA_018	8.2	6	1 - Appendectomy	38	2 - Female	141	77	97	36.9	0 - No	0 - No	0 - No	0	28.2	breastfeeding											1 - Yes	0 - No	1 - Yes	1 - Yes	0 - No	10.2	4.89	13.8	41.4	191	85	28.2	66	140	4	109	23	12	11	0.83	108	NA	NA	NA
rA_019	56.7	3	1 - Appendectomy	21	2 - Female	126	84	74	37.3	0 - No	0 - No	0 - No	0	34	obesity	colitis Aug 2019										0 - No	0 - No	1 - Yes	0 - No	0 - No	13.4	5.18	14.4	45.8	298	88	27.8	68	139	3.9	106	27	10	10	1.07	88	NA	NA	NA
rA_021	30	2	1 - Appendectomy	34	2 - Female	137	74	82	37.2	0 - No	0 - No	0 - No	4	40.8	obesity	anxiety	asthma	hypothyroidism	GERD	anemia	DM					1 - Yes	0 - No	1 - Yes	0 - No	0 - No	4.3	4.93	10.7	35.7	180	72	21.7		141	4.1	112	22	11	8	0.66	92	NA	NA	NA
rA_022	85.5	8	1 - Appendectomy	50	2 - Female	129	85	72	36.3	0 - No	0 - No	0 - No	1	21.6	migraines											1 - Yes	0 - No	1 - Yes	1 - Yes	1 - Yes	10.9	4.04	12.9	38.1	270	94	31.9	87	137	3.7	105	23	10	9	0.8	115	NA	NA	NA
rA_023	35.5	7	1 - Appendectomy	39	1 - Male	152	89	70	37.7	0 - No	0 - No	0 - No	0	24.7	Bipolar											1 - Yes	0 - No	1 - Yes	0 - No	1 - Yes	14	5.36	16	46.2	277	86	29.9	83	134	3.8	104	21	13	11	1.06	116	NA	NA	NA
rA_024	14.1	7	1 - Appendectomy	26	1 - Male	131	79	106	37.3	0 - No	0 - No	0 - No	0	28.2	NA	NA	NA	NA	NA	NA	NA	NA	NA	NA	NA	1 - Yes	0 - No	1 - Yes	1 - Yes	0 - No	15.1	5.07	15.7	44.8	235	88	31	76	139	4	109	27	7	13	1.09	108	NA	NA	NA
rA_026	31.2	6	1 - Appendectomy	46	1 - Male	123	71	72	36.9	0 - No	1 - Yes	0 - No	0	29.9	NA	NA	NA	NA	NA	NA	NA	NA	NA	NA	NA	1 - Yes	1 - Yes	1 - Yes	0 - No	0 - No	14.3	5.53	16.4	47.7	285	86	29.6	87	139	3.8	107	23	13	9	1.03	112	NA	NA	NA
rA_027	23.8	5	1 - Appendectomy	55	1 - Male	143	77	37	37.1	0 - No	0 - No	1 - Yes	0	35.4	obesity	HTN	hyperlipidemia	renal insufficiency								1 - Yes	1 - Yes	0 - No	0 - No	0 - No	10.6	5.23	15.6	45.2	322	86	29.8	77	136	3.5	102	26	12	17	1.14	85	NA	NA	NA
rA_028	7	7	1 - Appendectomy	38	1 - Male	131	84	84	37.1	0 - No	0 - No	0 - No	0	22.6	anxiety	hiatal hernia	GERD	Barrett's esophagus	headaches							1 - Yes	0 - No	1 - Yes	1 - Yes	0 - No	17	5.52	17	48.4	255	88	30.8	89	138	3.7	108	20	14	20	1.11	148	NA	NA	NA
rA_029	11.3	7	1 - Appendectomy	19	1 - Male	107	68	119	37.3	0 - No	0 - No	0 - No	0	20.13	Asthma	Hip dysplasia										1 - Yes	0 - No	1 - Yes	1 - Yes	0 - No	15.5	5.66	17.5	48.8	273	86	30.9	80	138	3.5	105	25	12	14	0.91	105	NA	NA	NA
rA_030	372.2	5	1 - Appendectomy	42	1 - Male	131	103	120	36.4	0 - No	0 - No	0 - No	0	25.1	ETOH abuse	pre-diabetes										1 - Yes	0 - No	1 - Yes	1 - Yes	0 - No	8.4	5.79	19.2	54.1	182	93	33.2	89	131	3.8	98	23	14	10	0.93	260	NA	NA	NA
rA_031	20	8	1 - Appendectomy	71	2 - Female	167	72	88	37.6	0 - No	0 - No	0 - No	0	23.7	HTN	HLD										1 - Yes	0 - No	1 - Yes	1 - Yes	0 - No	14.6	5.11	15.8	45.4	229	89	30.9	88	142	4	102	26	18	12	1	157	NA	NA	NA
rA_032	28.9	4	1 - Appendectomy	35	2 - Female	150	106	83	36.9	0 - No	0 - No	0 - No	0	26.6	childhood ALL											1 - Yes	0 - No	1 - Yes	1 - Yes	0 - No	5.9	3.47	11.3	32.7	136	94	32.6		141	3.4	114	19	11	6	0.52	88	NA	NA	NA
rA_034	106.9	8	1 - Appendectomy	25	2 - Female	139	88	90	38.0304	0 - No	0 - No	0 - No	0	18.8												1 - Yes	1 - Yes	1 - Yes	1 - Yes	0 - No	11.3	4.6	13.8	40.6	229	88	29.9	74	138	3.5	107	23	12	11	0.78	109
rA_035	8.8	4	1 - Appendectomy	56	2 - Female	126	89	98	36.9	0 - No	0 - No	0 - No	0	32.3	HTN											1 - Yes	0 - No	1 - Yes	0 - No	0 - No	15.8	4.8	14.5	43.2	263	89	30	74	137	3.6	106	23	12	20	0.94	89	NA	NA	NA
rA_036	22.7	4	1 - Appendectomy	58	1 - Male	127	91	90	37	0 - No	0 - No	1 - Yes	0	29.03	HTN HLD	sleep apnea	GERD									1 - Yes	0 - No	0 - No	0 - No	0 - No	19.4	6.58	19.6	57.2	274	87	29.8	87	137	3.4	107	24	9	22	1.3	120	NA	NA	NA
rA_037	19.7	8	1 - Appendectomy	23	1 - Male	133	88	86	36.9	0 - No	0 - No	0 - No	0	23.05	history of TBI; ADD											1 - Yes	1 - Yes	0 - No	1 - Yes	1 - Yes	14.7	5.5	16.3	47.7	252	87	29.6	79	140	3.8	107	29	8	13	1.1	92	NA	NA	NA
rA_038	73.6	7	1 - Appendectomy	31	1 - Male	120	86	88	39.2	0 - No	0 - No	0 - No	0	31.5												1 - Yes	1 - Yes	1 - Yes	0 - No	0 - No	19.8	5.65	17.5	47.7	374	84	31	89	138	3.9	106	23	13	13	1.2	115
rA_039	24.5	4	1 - Appendectomy	18	1 - Male	138	83	63	37.4	0 - No	1 - Yes	0 - No	0	23.73												0 - No	1 - Yes	1 - Yes	0 - No	0 - No	11.7	5.67	16.9	47.5	264	84	29.8	71	137	3.7	108	20	13	16	1.04	105	NA	NA	NA
rA_040	10.5	8	1 - Appendectomy	23	1 - Male	128	71	105	38.2	0 - No	0 - No	0 - No	0	19.67												1 - Yes	0 - No	1 - Yes	1 - Yes	0 - No	17.7	5.18	15.5	44.2	273	85	29.9	88	139	4.3	111	26	6	12	0.9	154	NA	NA	NA
rA_043	22.3	7	1 - Appendectomy	20	1 - Male	145	96	105	37.1	0 - No	0 - No	0 - No	0	28.9												1 - Yes	1 - Yes	0 - No	1 - Yes	1 - Yes	13.5	5.24	17.5	47.5	237	91	33.4	70	136	3.9	107	25	8	12	1.06	95	NA	NA	NA
rA_045	15.3	9	1 - Appendectomy	21	1 - Male	145	74	72	37.6968	0 - No	0 - No	0 - No	0	32.1	anxiety											1 - Yes	0 - No	1 - Yes	1 - Yes	1 - Yes	11.27	5.95	16.1	49.7	162	83.5	27.1	75.4	141	3.7	109	23	9	19	0.88	999
rA_046	20.7	5	1 - Appendectomy	22	2 - Female	135	89	68	37	0 - No	0 - No	0 - No	0	27.2	gender dysphoria/reassignment	double mastectomy										1 - Yes	0 - No	1 - Yes	0 - No	0 - No	10.98	5.04	15.1	44	289	87.3	30	76.6	139	4.3	104	25	10	18	1.02	84
rA_048	50.5	7	1 - Appendectomy	50	2 - Female	117	69	88	37.4	0 - No	0 - No	0 - No	1	30.6	C-Section	allergies: sulfa cillins citrus corn wheat										1 - Yes	0 - No	1 - Yes	1 - Yes	0 - No	21.59	4.98	14.2	41.5	274	83.3	28.5	82.7	137	3.5	102	20	15	8	0.57	136
rA_049	79.7	5	1 - Appendectomy	24	1 - Male	134	80	88	37.3	0 - No	0 - No	0 - No	0	22.7	Anxiety	Migrane headaches	Allergy to metoclopramide	right lower lobe pulmonary nodule measuring 6mm at admit.								1 - Yes	0 - No	1 - Yes	0 - No	0 - No	19.77	5.79	17.3	50.6	278	87.4	29.9	87.6	141	3.6	101	22	18	12	1.18	126
rA_050	78.8	8	1 - Appendectomy	50	1 - Male	168	102	91	37.53	0 - No	1 - Yes	0 - No	0	31.8	hypertension	Seasonal allergies										1 - Yes	0 - No	1 - Yes	1 - Yes	0 - No	13.98	5.15	16.2	46.3	177	89.9	31.5	83.7	135	4.3	99	27	9	14	1.19	190	NA	NA	NA
rA_052	108.6	5	1 - Appendectomy	66	2 - Female	132	88	80	37.4	0 - No	0 - No	0 - No	2	27.8	Hyperlipidemia, HTN	Gallstone Pancreatitis										1 - Yes	0 - No	0 - No	1 - Yes	0 - No	10.9	4.25	12.5	38.4	303	90.4	29.4	71.7	142	3.7	107	28	7	15	1	103
rA_053	19	9	1 - Appendectomy	35	2 - Female	128	85	78	38.2	0 - No	0 - No	0 - No	0	36.5	Hypothyroidism	GERD	Migraines									1 - Yes	0 - No	1 - Yes	1 - Yes	1 - Yes	16.6	4.71	14.2	42.2	289	89.6	30.1	83.7	138	3.9	105	24	9	11	0.9	99
rA_054	26.8	5	1 - Appendectomy	72	1 - Male	148	84	78	36.7	0 - No	1 - Yes	0 - No	0	25.5	Seasonal Allergies											1 - Yes	0 - No	1 - Yes	1 - Yes	0 - No	8.3	3.84	12.3	34.8	221	90.6	32	79.3	128	4.1	95	26	7	12	0.92	117
rA_008	146.5	NA	2 - Small bowel obstruction	87	2 - Female	118	74	89	36.9	1 - Yes	0 - No	1 - Yes	7	29.3	Aortic Stenosis	Chronic Gastritis	history of stroke, cerebral aneurysm	history of SBO with previous surgeries for	hyperlipidemia	macular degeneration; acoustic neuroma	basal cell carcinoma										7.9	4.51	14.7	45.8	241	102	32.6	82	146	4	112	24	14	38	0.79	107	NA	NA	NA
rA_016	87.6	NA	2 - Small bowel obstruction	49	2 - Female	176	85	103	37.9	0 - No	0 - No	0 - No	2	15.3	depression/anxiety	malnutrition	sick sinus syndrome with pacemaker	chronic pain	hypothyroidism	superior mesenteric artery syndrome	hyptotension										8.2	3.37	10.3	32.4	412	96	30.6	90	138	3	100	31	10	20	0.58	100	1-enoxaparin	40	1 - mg
rA_020	71	NA	2 - Small bowel obstruction	86	2 - Female	176	75	68	36.9	0 - No	0 - No	0 - No	1	28.9	CKD	borderline DM	Valvular heart disease	GERD	HTN	hypothyroidism	HLD	artherosclerosis									10.9	5.19	16.2	49.2	237	95	31.2	74	138	4.1	103	29	10	25	1.06	122	NA	NA	NA
rA_025	58	NA	2 - Small bowel obstruction	78	2 - Female	141	81	95	37.2	0 - No	1 - Yes	0 - No	3	27	colonic diverticulosis	hiatal hernia	HTN	GERD	hypothyroid												8.5	4.32	13	40.9	266	95	30.1	83	144	3.8	112	26	10	22	0.75	112	1-enoxaparin	40	1 - mg
rA_033	802.5	NA	2 - Small bowel obstruction	25	2 - Female	106	69	117	36.9	0 - No	1 - Yes	0 - No	2	18.8	hx of ovarian cyst rupture Jan 2021	hx of appy 2017	hx of SBO with bowel resection. "had 2 feet of bowel removed". 2017									NA	NA	NA	NA	NA	9.9	4.31	13.8	40.1	296	93	32	84	134	3.5	104	25	9	7	0.87	99	NA	NA	NA
rA_041	96	NA	2 - Small bowel obstruction	59	1 - Male	132	76	98	37.7	0 - No	0 - No	0 - No	2	22.65	chronic back pain	insomnia										NA	NA	NA	NA	NA	3.6	3.29	9.5	30.3	315	92	28.9	77	141	3.6	114	22	9	13	0.6	91	1-enoxaparin	40	1 - mg
rA_042	84.7	NA	2 - Small bowel obstruction	71	2 - Female	198	96	76	37.6	0 - No	0 - No	1 - Yes	4	23.9	HTN	hyperlipidemia															13.9	4.34	13.4	39.8	307	92	30.9	89	140	3.7	110	22	12	22	0.98	118	1-enoxaparin	40	1 - mg
rA_044	176.7	NA	2 - Small bowel obstruction	85	1 - Male	154	98	116	37	0 - No	0 - No	1 - Yes	1	28.6	CAD	HTN	HLD	dementia	SVT	hypothyroidism	hernia repair with mesh Sept 2022	current renal mass. family refuses to do work up to determine if it is cancer.				NA	NA	NA	NA	NA	6.2	4.9	15.9	47.5	211	95	31.9	66	135	4.5	109	21	10	19	1.18	85	2-heparin	12500
rA_047	25.3	NA	2 - Small bowel obstruction	77	2 - Female	172	80	72	37.53	0 - No	1 - Yes	1 - Yes	2	34.4	Benign right middle lobe nodule	hysterectomy history of past endometrial cancer- resolved	prior exploratory laparotomy with bowel resection prior bowel obstruction ventral hernia	asthma	hypothyroidism	GERD	obstructive sleep apnea hypertension hyperlipidemia	Fibromyalgia	urinary tract infection at admission	medication allergies: macrolide, penicillin, zolpidem, aspirin, erythromycin		NA	NA	NA	NA	NA	6.72	3.84	12.6	37.6	233	97.9	32.8	68	137	3.3	107	22	8	19	1.01	148
rA_051	14.5	NA	2 - Small bowel obstruction	66	1 - Male	127	65	66	37.2	0 - No	0 - No	0 - No	0	25	septic bursitis in elbow	inguinal hernia bilateral- non surgical	right bunionectomy									NA	NA	NA	NA	NA	16.19	5.02	16.1	46.4	253	92.4	32.1	83.7	138	3.8	107	21	10	20	1.19	106
[truncated: 62 more columns]
