# Supplementary material for: Mesothelial cell responses to acute appendicitis or small bowel obstruction reactive ascites: Insights into immunoregulation of abdominal adhesion
Source: PLoS One. 2025 Jan 8;20(1):e0317056. doi: 10.1371/journal.pone.0317056 (PMC11709316; doi:10.1371/journal.pone.0317056)
Supplement: S4 Table — (CSV) [file pone.0317056.s013.csv]

S4 Table: Categories of PAS, PAS-FIB-GCX ,and pg/ml values of each immunomodulator for each patient
Patient sample ID	pas	PAS_FIB_GCX	sCD40L	EGF	Eotaxin	FGF_2	FLT_3L	Fractalkine	G_CSF	GROa	IFN_a2	IFN_g	IL_1a	IL_1b	IL_1RA	IL_5	IL_6	IL_8	IL_9	IL_10	IL_12p40	IL_12p70	IL_13	IL_15	IL_17A	IL_17E_IL_25	IL_17F	IL_18	IL_22	IL_27	IP_10	MCP_1	MCP_3	M_CSF	MDC	MIG_CXCL9	MIP_1a	MIP_1b	PDGF_AA	PDGF_AB_BB	RANTES	TGFa	TNFa	TNFb	VEGF_A	6CKine	BCA_1	CTACK	ENA_78
rA_001	naïve	NO_No_Low	52.88	0.006	58.36	602.09	6.41	55.18	4747.73	47.55	3.71	1.28	7.81	31.1	303.81	3.07	776.38	66.92	6.02	2463.68	28.78	0.92	16.25	24.2	5.62	6.04	29.32	15.33	0.006	361.84	1123.32	425.21	35.75	89.96	53.61	281.74	0.004	3.53	23.95	0.006	28.4	26.79	7.02	8.74	126.79	79.96	13.25	148.16	27.87
rA_002	naïve	NO_No_Low	74.44	0.006	38.9	129	5.68	39.1	450.33	13.33	7.86	4.9	1.1	16.29	903.53	18.69	230.53	24.38	12.33	593.45	44.18	1.08	21.05	15.71	27.56	15.87	66.08	6.33	35.21	435.23	1112.28	175.97	33.59	27.23	40.87	275.23	0.004	16.05	15.4	0.006	78.28	14.91	26.96	5.07	1.48	142.16	34.52	197.48	69.99
rA_003	naïve	NO_High_High	9.93	3.71	31.58	34.2	6.5	160.42	957.98	7.57	8.45	2.27	0.8	6.19	3.85	0.36	670.02	3.38	1.63	97.8	15.71	0.82	45.44	10.94	1.75	11.18	5.89	1.82	68.59	92.91	77.3	156.83	12.92	14.54	36.59	60.21	17.03	2.12	20.13	74.89	3.83	2.22	10.69	24.46	12.8	149.07	30.86	178.05	58.71
rA_004	PAS	YES_No_Low	12.8	3.49	19.63	183.7	6.26	15.4	1976.77	10.73	5.93	0.66	0.91	8.48	117.12	3.2	309.98	13.27	2.32	331.68	11.19	0.57	2.3	6.26	2.44	10.11	8.93	3.79	18.88	193.45	470.76	216.69	18.85	60.23	44.21	70.22	0.07	17.74	17.23	2.39	59.28	6.62	8.7	5.12	0.33	101.33	8.14	197.89	29.74
rA_005	naïve	NO_No_Low	89.05	0.006	20.42	183.42	17.48	47.93	2088.75	15.7	6.34	3.45	9.9	42.99	272.9	10.09	582.43	16.19	11.8	208.83	25.13	2.61	18.35	42.52	31.11	22.75	135.52	18.57	0.006	847.07	2337.09	159.04	10.8	16.19	137.62	901.14	0.004	35.26	17.86	0.006	10.26	50.83	24.54	4.05	0.2	46.33	94.35	305.68	85.87
rA_006	naïve	NO_High_High	9.93	3.34	26.08	26.67	10.14	50.57	479.62	3.6	2.61	1.61	1.14	2.98	52.47	1.39	1946.88	1.68	1.36	98.99	7.63	0.48	11.28	8.61	3.57	10.14	43.38	0.96	35.12	203.47	7996.71	93.08	8.36	9.46	67.56	172.26	0.16	3.73	64.27	36.93	7.5	2.36	17.31	8.78	0.2	85.62	23.94	130.66	16.87
rA_007	naïve	NO_No_Low	168.15	0.006	123.59	102.07	15.79	66.23	1100.36	6.64	6.34	1.97	0.76	19.24	32.39	3.62	1483.45	1.28	7.28	134.18	37.15	0.3	4.12	25.63	16.88	3.69	187.7	4.2	0.006	968.53	1029.47	285.69	5.18	23.09	147.36	206.04	0.004	2.53	28.27	0.006	9.84	5.56	13.83	2.14	0.012	181.35	127.87	173.67	16.65
rA_008	PAS	YES_No_Low	17.01	2.98	4.42	1623.83	6.34	14.31	33.73	116.15	2.22	0.3	3.15	2.15	5.37	0.88	88.4	16.85	0.82	9.07	2.1	0.41	4.33	17.76	1.87	6.22	9.76	24.5	0.8	112.15	59.86	92.83	1.37	34	14.41	274.93	0.004	2.06	20.86	45.47	518.96	2.23	2.85	1.96	0.77	431.24	14.62	203.8	91.68
rA_009	naïve	NO_No_High	13.28	3.8	157.31	29.57	1.76	33.8	1964.19	2.77	3.25	1.32	0.83	30.33	1058.38	3.57	1936.12	4.61	1.43	2363.28	19.55	0.42	7.45	4.05	146.94	10.26	188.14	1.37	85.07	182.79	11863.34	235.72	23.41	13.1	3.7	133.84	0.1	17.43	13.28	0.21	3.22	6.4	23.84	4.82	5.81	286.78	81.12	315.55	8.24
rA_010	PAS	YES_No_Low	46.58	0.006	11.17	1129.41	11.18	87.66	1492.24	32.97	1.43	3.13	2.24	15.82	188.13	1.29	974.24	2.4	2.73	76.2	39.51	0.61	19.71	27.17	8.3	6.04	22.39	37.18	0.006	836.84	1487.79	231.28	11.59	43.77	61.61	401.05	0.004	27.64	18.73	0.006	148.09	22.21	20.05	1.63	5.8	123.14	114.96	339.85	10.92
rA_011	naïve	NO_No_High	7.07	3.21	82.3	27.41	13.62	13.8	2466.92	1.91	2.48	0.91	0.77	4.12	184.87	17.71	1858.26	4.17	1.17	298.12	15.03	0.45	1.28	11.26	1.41	9.5	12.45	1.14	71.97	153.89	12796.08	291.36	18.99	50.94	130.28	244.66	9.01	116.51	14.66	0.07	32.67	2.52	16.64	4.41	0.27	174.96	106.24	138.64	25.58
rA_012	naïve	NO_No_Low	15.03	3.63	80.38	49.22	9.2	33.69	809.67	6.4	2.48	2.34	0.92	8.68	313.01	22.04	636.92	3.67	1.42	489.3	12.62	0.5	5.02	16.61	5.23	8.72	50.4	1.69	15.72	2346.57	7518.08	297.4	10.61	14.39	255.35	741.14	0.02	9.69	12.17	0.86	7.55	8.34	22.47	5.07	0.31	389.49	55.97	174.6	13.1
rA_013	naïve	NO_High_High	6.5	3.26	38.84	111.67	5.54	36.64	1414.97	3.01	2.48	0.77	2.62	19.61	850.46	5.09	1919.83	5.34	1	1183.27	6.69	0.5	5.02	5.39	1.48	9.34	8.12	3.98	16.68	88.41	3119.28	257.75	44.34	12.62	48.01	80.26	0.1	56.68	14.08	0.17	10.95	3.46	31.39	6.92	5.29	133.73	20.98	99.69	0.338
rA_014	naïve	NO_High_High	3.3	3.91	50.18	17.23	4.87	7.97	5.64	21.22	2.76	0.55	0.7	2.4	1.19	0.76	23.75	3.5	2.97	8.99	8.89	0.42	8.41	6.12	0.72	8.26	7.65	1.81	8.97	83.85	615.12	210.18	2.17	9.41	13.28	179.95	0.004	1.94	5.43	0.48	2.38	4.04	4.02	0.56	2.73	171.66	33.12	139.91	36.5
rA_015	naïve	NO_No_Low	6.5	1.83	91.57	23.65	6.72	33.91	1047.16	1.96	42.52	1.45	0.89	7.08	451.66	4.55	1875.51	4.19	1.32	119.8	36.47	0.48	3.23	12.46	6.84	8.49	64.06	2.85	39.18	1506.93	5629.68	280.92	7.25	15.17	267.67	337.42	0.18	5.16	16.63	0.05	3.82	2.69	19.67	3.1	0.26	228.16	176.56	11.44	10.88
rA_016	PAS	YES_High_High	5.72	2.59	95.46	27.66	3.33	26.65	2.98	37.36	2.22	0.28	0.83	8.14	0.8	3.72	193.35	7	0.73	23.04	7.97	0.48	1.05	8.42	1.46	6.22	8.61	0.96	0.5	95.95	100.85	95.78	1.71	12.04	72.61	195.26	0.004	3.8	12.99	0.03	4.32	0.67	3.92	1.82	3.66	174.96	23.16	291.81	1.69
rA_017	naïve	NO_No_High	9.12	4.62	181.89	25.87	7.88	32.21	2690.79	1.69	3.83	3.14	0.97	30.1	1368.32	1.1	1909.22	4.89	3.21	759.05	19.98	0.55	8.85	14.94	11.23	11.31	113.5	4.71	429.85	3507.15	6990.01	262.5	42.2	20.34	174.99	754.68	16.5	170.85	15.84	0.06	6.09	6.45	57.87	4.23	1.61	663.37	126.93	178.8	13.1
rA_018	naïve	NO_High_High	7.09	0.006	12	32.04	28.65	49.59	890.33	5.17	0.5	0.18	0.08	1.73	48.58	1.33	822.43	6.69	5.55	75.48	28.78	0.61	0.2	17.25	3.74	0.668	23.04	4.29	0.006	210.91	567.78	190.18	6.31	21.66	81.71	159.71	0.004	22.96	24.09	0.006	10.6	7.35	8.53	3.41	0.012	47.73	10.44	149.99	21.22
rA_019	naïve	NO_High_High	6.5	3.29	8.51	31.23	6.75	34.35	1098.47	1.6	4.27	0.68	1.02	11.4	867.08	1.25	1963.65	3.5	1.47	1210.26	32	0.51	1	9.95	1.75	10.06	6.32	3.22	15.4	155.68	9495.78	270.61	8.46	11.01	41.67	50.18	7.21	31.28	13.43	0.06	6.34	3.85	29.5	4.82	0.16	83.66	38.25	78.27	21.56
rA_020	PAS	YES_High_High	17.65	3.71	90.18	31.9	6.67	39.08	1133.64	10.98	8.52	0.75	0.87	9.54	2.47	88.94	1774.62	11.97	1.81	73.78	14.08	0.62	9.69	20.13	5.82	10.23	25.76	0.85	27.24	196.03	390.54	256.07	9.15	29.05	44.31	200.05	0.1	2.76	14.4	27.16	6.55	3.88	6.87	9.53	6.82	152.6	11.2	303.77	89.48
rA_021	PAS	YES_High_High	16.19	1.7	30.88	30.29	18.25	122.26	6.17	1.3	1.99	2.03	0.71	2.82	2.03	15.43	122.92	3.75	1.47	14.99	20.2	0.86	45.78	19.13	1.44	8.14	7.88	2.45	51.88	234.88	493	39.47	9.5	14.39	24.71	47.02	0.09	1.94	24.38	72.43	4.3	2.18	12.81	17.01	4.34	472.06	26.54	311.16	21.56
rA_022	PAS	YES_No_Low	15.87	7.74	22.63	30.11	6.66	17.82	233.84	8.38	9.35	1.69	7.42	62.68	2470.21	5.34	7061.86	135	3.24	1672.59	35.69	0.91	7.23	56.43	17.77	7.48	35.18	8.09	17.47	2276.93	9255.82	552.89	102.6	58.53	236.1	995.96	137.28	793.36	6.12	9.23	62.45	8.62	42.58	9.79	0.36	1426.05	32.95	201.17	4.28
rA_023	naïve	NO_No_Low	16.9	3.56	6.32	2270.62	9.18	40.7	1905.46	5.48	9.85	3.59	2.13	10.36	42.35	0.75	5486.34	4.83	3.21	350.33	34.03	0.83	10.23	24.27	7.09	10.52	14.36	16.85	34.15	395.87	8622	381.76	11.24	203.43	59.82	174.42	0.72	10.22	18.58	48.74	202.04	11.16	15.51	11.95	3.17	57.69	5.26	155.77	21.02
rA_024	naïve	NO_High_High	29.77	4.8	62.37	39.42	9.93	45.9	2487.22	3.45	9.19	44.64	0.85	45.54	375.3	1.47	3980.69	1.02	3.53	470.95	54.1	0.58	16.01	26.5	29.53	10.88	136.81	3.69	68.49	141.71	14312.15	132.19	35.79	46.23	184.28	1764.97	0.8	2.89	21.31	48.41	6.62	6.96	22.39	10.04	0.19	83.62	72.32	108.82	10.78
rA_025	PAS	YES_High_High	28.55	6.47	15.61	473.86	8.32	35.84	150.99	100.06	18.68	1.63	0.72	31.4	3.83	10.15	898.03	16.37	1.41	64.1	49.51	0.88	3.21	38.83	8.63	7.54	26.21	6.65	16.07	478.78	421.31	141.18	3.46	48.43	56.13	217.54	0.8	2.62	3.88	6.99	22.15	3.26	7.25	8.2	0.51	948.43	27.44	328.06	15
rA_026	naïve	NO_High_High	13.99	5.66	190.31	134.89	9.12	122.72	1028.57	6.53	10.74	3.05	0.85	6.81	4.12	3.71	3311.38	3.86	3.42	155.06	37.43	6.88	57.82	35.85	2.07	13.26	7.46	3.23	68.29	608.58	1411.72	270.62	14.24	89.1	32.7	167.68	0.68	10.28	29.21	85.22	22.65	3.6	29.97	30.73	3.09	283.04	27.39	213.65	24.1
rA_027	naïve	NO_High_High	4.42	3.65	144.41	150.22	8.88	54.01	2448.7	9.34	9.03	1.41	0.81	10.58	22.16	9.05	2532.87	1.5	2.58	1698.19	37.31	0.66	12.28	18.66	6.75	11.11	8.05	0.97	71.68	468.18	399.16	283.91	11.08	32.11	63.39	101.33	0.26	2.07	15.93	55.24	19.08	7.62	9.52	19.13	4.06	357.08	14.23	117.93	21.92
rA_028	naïve	NO_No_High	13.7	3.63	26.95	290.13	16.03	32.92	2916.09	49.66	8.14	1.48	1.81	219.84	1163.98	0.81	1559.13	16.37	3.64	4508.11	36.93	0.55	10.02	23.41	7.55	12.45	10.87	14.44	45.78	136.03	5382.35	537.29	42.48	117.36	54.27	173.1	5.24	52.94	14.52	16.75	46.42	33.9	30.23	10.77	17.26	78.28	9.48	141.69	36.29
rA_029	naïve	NO_No_High	21.96	4.04	48.15	30.11	8.91	36.86	2619.94	6.2	9.03	9.87	0.91	15.26	1617.61	5.94	3765.79	3.49	3.38	6481.66	41.47	0.8	16.34	14.2	247.06	9.51	431.19	3.82	112.49	105.47	10999.63	382.97	37.7	20.36	180.76	230.16	1.25	12.28	31.77	14.86	16.37	11.78	35.84	10.07	0.08	94.68	15.95	133.04	25.13
rA_030	naïve	NO_No_No	10.01	4.46	17.61	912.08	6.67	32.92	834.15	158.68	9.68	1.37	34.76	1205.67	2141.63	3.22	840.16	1618.33	2.5	572.39	20.98	0.67	24.55	40.02	1.95	9.79	5.16	24.73	28.54	617.59	3344.73	167.97	26.22	63.35	15.46	294.79	87.56	1059.33	13.63	50.76	425.26	146.49	33.97	24.17	481.89	35.31	6.79	22.46	1655.44
rA_031	naïve	NO_No_No	30.72	3.98	551.82	66.9	5.58	57.16	2950.93	16.04	10.55	1.6	5.45	41.31	867.05	0.88	2784.6	22.76	3.36	971.96	36.18	0.63	10.02	17.88	24.27	11.54	30.8	0.97	35.82	492.51	679.75	275.27	14.07	201.9	77.25	69.28	3.03	96.27	19.51	49.74	276.74	7.03	10.99	10.11	2.86	236.74	5.31	158.41	24.87
rA_032	naïve	NO_High_High	14.29	4.06	51.22	37.5	2.87	33.62	4.97	18.87	10.02	1.15	0.83	10.81	10.44	3.34	2807.31	5.24	0.74	101.23	9.02	1.01	3.6	13.8	1.28	6.14	6.06	4.36	13.35	208.62	281.22	157.59	3.25	13.86	261.94	36.22	0.1	2.39	15.31	241.81	67.86	2.09	9.62	9.79	5.74	139.61	4.5	136.57	18.28
rA_033	PAS	YES_No_Low	13.08	3.7	107.04	34.84	8.06	34.47	139.92	8.82	8.08	238.4	0.91	20.03	692.85	18.56	967.21	38.78	3.31	131.7	155.76	2.51	38.26	10.02	6.57	7.37	16.25	5.07	27.97	3079.84	3497.6	299.11	9.67	26.48	43.2	3215.91	54.86	189.61	13.92	56.17	65.09	6.9	33.77	13.74	1.3	82.78	55.65	105.45	31.26
rA_034	naïve	NO_High_High	12.8	4.57	130.42	28.19	2.65	55.33	670.34	15.19	6.4	1.3	1.08	9.5	2.32	4.64	864.24	5.27	2.63	106.09	49.95	0.57	33.64	7.15	7.9	7.32	10.34	1.94	32.6	261.71	335.23	196.55	9	13.33	28.02	238.53	0.004	2.37	15.48	53.54	2.33	1.86	8.77	13.24	13	247.47	16.22	237.11	53.23
rA_035	naïve	NO_No_Low	116.48	0.006	34.47	341.99	13.28	61.94	462.99	17.17	0.1	1.22	0.08	3.41	94.55	5.46	1410.51	19.82	5.14	172.41	31.79	0.61	3.07	40.01	9.31	3.34	53.68	39.25	0.006	866.38	568.65	283.21	4.77	57.71	50.27	97.49	0.004	16.47	14.82	0.006	18.33	13.04	28.98	4.43	13.68	376.65	50.48	358.69	19.04
rA_036	naïve	NO_High_High	13.15	3.38	64.05	37.87	5.8	39.99	1960.54	2.38	4.68	7.14	0.79	8.39	246.73	25.4	879.56	4.29	3.5	208.91	34.14	0.49	32	11.1	6.84	8.31	50.74	5.38	61.59	595.09	3602.55	202.68	10.62	19.43	102.92	189.36	0.004	2.31	15.06	23.64	6.51	6.65	22.86	8.56	0.18	121.44	57.53	156.13	23.81
rA_037	naïve	NO_High_High	15.18	0.67	23.55	94.4	14.54	14.31	2221.71	1.36	1.03	7.8	0.8	2.87	154.79	0.86	872.59	1.85	3.2	29.4	14.14	0.53	6.66	16.48	0.2	5.29	28.51	1.19	0.03	173.48	2207.57	199.98	8.91	11.47	69.84	174.1	0.05	10.64	13.15	0.33	6.82	3.5	17.56	2.51	0.09	36.34	20.19	111.23	5.77
rA_038	naïve	NO_No_Low	16.07	0.03	205.32	136.38	5	7.18	1778.18	4.6	1.29	0.19	1.08	15.95	348.02	11.61	358.88	19.13	3.3	3404.28	3.74	0.28	6.93	16.64	0.2	5.65	7.7	5.12	0.006	526.6	168.92	7.894	8.33	37.33	30.59	47.16	39.31	148.95	6.52	0.28	7.13	59.96	136.57	4.76	127.85	22.24	16.55	17.32	20.68
rA_039	naïve	NO_No_Low	73.34	0.17	112.41	45.56	7.8	26.93	1258.98	3.83	3.83	0.18	1.44	10.46	45.14	10.57	525.05	3.75	4.66	377.81	46.96	0.91	13.62	14.5	7.65	17.13	36.79	4.28	15.13	403.03	765.04	153.18	13.38	10.95	62.68	46.5	1.77	6.03	15.66	1.12	12.29	20.14	10.87	3.53	8.03	335.82	31	188.83	80.08
rA_040	naïve	NO_No_No	65.47	0.86	21.37	154.67	5.77	25.43	2972.97	209.79	8.03	5.85	179	2028.55	1281.51	1.12	835.15	2596.59	5.17	4832.82	28.48	1.11	34.81	4.01	19.09	9.73	16.89	57.65	47.04	44.31	849.05	324.9	69.15	213.52	47.72	643.09	671.28	185.03	19.67	1.08	111.02	36.16	545.46	28.75	661.64	99.37	9.54	65.01	347.35
rA_041	PAS	YES_High_High	38.38	0.91	23.33	31.3	5.07	45.21	7.46	8.05	9.6	0.44	1.07	6.71	1.7	1.17	104.12	3.64	4.26	5.22	31.26	0.99	7.21	16.13	7.33	40	45.65	4.4	0.006	82.46	178.35	99.23	3.74	12.57	18.12	209.84	3.37	0.48	15.74	0.39	6.49	22.34	3.89	0.17	2.73	367.75	31.97	481.54	86.58
rA_042	PAS	YES_High_High	0.35	0.006	77.18	29.97	3.11	55.95	113.23	41.24	0.5	0.27	0.08	0.51	0.14	7.27	169.37	7.92	5.33	51.62	27.57	0.77	0.2	29.56	0.04	0.668	13.42	4.04	0.006	126.13	204.14	194.89	2.9	35.64	36.13	103.63	0.004	0.96	18.15	0.006	18.09	5.56	3.13	0.034	0.58	228.78	39.29	319.17	27.87
rA_043	naïve	NO_No_Low	75.27	4.11	17.68	84.67	24.17	90.72	2323.73	6.65	11.58	4.38	1.98	13	239.58	4.37	764.11	3.47	15.66	119.99	71.63	5.25	84.15	15.25	35.41	42.71	127.2	5.29	68.11	1016.29	2762.28	138	12.39	36.77	123.48	212.96	9.36	2.31	25.25	43.12	19.65	36.03	16.26	12.15	2.37	409.42	145.85	176.94	116.77
rA_044	PAS	YES_High_High	212.16	11.86	108.07	109.09	12.83	167.37	168.27	90.51	58.57	2.88	1.26	32.57	7.91	7.47	788.2	28.4	18.96	75.26	131.81	5.02	35.02	45.34	56.62	104.44	222.91	10.79	78.31	271.07	132.27	143.38	17.54	48.53	11.17	468.1	17.44	6.78	49.73	0.006	6.34	108.29	27.6	11.33	3.33	320.04	103.51	369.06	162.84
rA_045	naïve	NO_No_Low	23.82	5.01	18.92	223.78	5.4	39.06	1247.29	32.11	6.12	50.58	14.91	200.62	1509.63	15.64	973.12	80.47	3.45	1342.8	36.73	0.68	23.46	10.63	77.96	9.19	395.99	12.73	404.51	428.51	3326.46	412.98	52.43	42.14	204.88	1122.37	0.004	12.36	14.73	29.43	98.85	31.48	23.48	8.85	69.06	72.46	35.27	97.81	83.97
rA_046	naïve	NO_High_High	11.87	0.03	6.54	26.74	2.3	32	1623.93	19.57	1.09	1.33	1.39	17.22	695.6	39.67	625.99	18.89	1.36	416.71	14.82	0.3	1.39	11.01	1.45	4.85	33.62	4.51	13.08	24.38	4609.12	221.94	9.08	39.09	76.76	255.43	0.05	2.09	16.28	0.21	6.52	19.87	8.37	1.82	0.11	25.33	7.59	84.41	9.56
rA_047	PAS	YES_No_Low	19.34	0.006	10.65	354.89	5.07	60.47	82.63	59.32	0.1	0.44	0.08	8.09	11.28	3.85	28.06	42.98	0.146	36.45	18.92	0.14	6.04	47.1	0.04	4.03	6.69	18.46	0.006	28.51	91.83	59.5	4.32	63.22	44.91	231.29	0.004	2.42	20.31	0.006	71	4.63	4.97	0.034	6.08	405.07	61.69	427.85	15.37
rA_048	PAS	YES_No_Low	20.16	0.05	21.53	32.87	7.99	28.52	6.23	1.62	1.43	0.46	1.12	5.8	256.35	1.07	502.01	9.17	4.62	83.05	14.82	0.62	9.91	20.56	1.54	5.29	9.41	5	0.006	121.85	95.76	140.78	4.75	24.68	21.87	33.18	0.5	2.49	7.25	0.38	7.21	14.92	9.34	1.82	0.11	103.49	8.14	77.07	28.88
rA_049	naïve	NO_No_Low	19.41	0.03	18.66	149.84	22.41	35.3	2397.66	14.38	1.29	6	2.28	2.79	161.13	4.24	498.23	39.28	3.33	29.74	30.54	0.45	10.73	10.13	2.4	5.9	49.36	6.54	64.33	95.6	2748.7	208.54	15.41	46.64	50.78	452.93	0.9	47.43	16.94	0.5	21.44	7.25	22.42	3.04	0.06	65.7	65.1	85.28	19.9
rA_050	naïve	NO_No_Low	14.34	0.03	10.71	1790.8	12.55	18.01	1418.96	9.29	2.22	0.16	8.24	4.72	118.82	16.85	1139.3	23.56	2.32	388.99	7.36	0.28	9.52	18.31	2.44	6.37	8.32	12.51	0.06	415.94	204.8	145.5	8.52	41.89	22.89	126.18	0.02	10.46	6.15	0.59	8.45	7.32	8.7	4.66	61.52	89.76	46.52	236.31	20.36
rA_051	naïve	NO_No_No	162.9	2.15	63.41	1114.91	7.4	31.15	296.33	591.12	10.47	3.95	3.3	14.41	19.41	17.7	1139.4	1745.02	6.91	489.59	51.69	26.5	33.84	8.65	2.76	20.2	134.18	2.02	0.006	153.2	85.89	172.21	30.94	94.06	70.99	304.13	0.004	28.38	92.46	76.25	449	89.73	6.86	4.43	9.08	51.52	33.09	431.71	342.92
rA_052	PAS	YES_High_High	42.25	0.006	34.79	68.67	5.97	57.48	1397.58	6.4	3.71	0.62	0.4	8.42	3.84	5.44	899.77	55.4	8.71	134.79	55.69	2	11.06	22.09	3.01	15.28	37.42	4.26	0.006	663.67	227.47	217.17	10.1	36.91	106.23	213.3	0.004	7.38	19.01	0.006	7.76	17.8	8.53	3.67	42.49	365	57.84	532.49	62.49
rA_053	naïve	NO_No_Low	56.96	0.006	412.64	64.48	3.92	33.24	804.8	6.79	3.36	0.38	0.08	8.75	1085.07	9.31	1072.68	10.28	10.57	335.59	57.96	1.08	12.6	31.5	11.64	4.71	44.28	8.67	0.006	45.36	906.84	451.38	31.73	42.9	103.28	114.01	0.004	7.58	11.6	0.006	6.04	24.31	19.21	2.78	0.012	69.56	45.64	207.26	34.29
rA_054	naïve	NO_No_Low	23.33	0.006	14.54	2421.28	13.55	31.15	3615.56	26.68	7.86	0.4	0.08	15.66	1267.08	5.59	1158.64	62.16	5.33	339.27	28.78	0.69	6.04	18.84	1.28	10.47	22.06	23.39	0.006	250.5	1001.02	370.23	16.7	122.68	49.06	253.87	0.004	50.86	24.37	0.006	30.49	30.36	25.25	2.9	14.11	128.93	12.45	201.6	33.54
[truncated: 32 more columns]
