# Supplementary material for: Mesothelial cell responses to acute appendicitis or small bowel obstruction reactive ascites: Insights into immunoregulation of abdominal adhesion
Source: PLoS One. 2025 Jan 8;20(1):e0317056. doi: 10.1371/journal.pone.0317056 (PMC11709316; doi:10.1371/journal.pone.0317056)
Supplement: S5 Table — (CSV) [file pone.0317056.s014.csv]

S5 Table: Figure 2 PAS and Naive summary statistics
variable	median_PAS	iqr_PAS	median_naive	iqr_naive	FC_PAS_naive	fold_regulation	log2_PAS_naive_FC	statistic	p.value	method	alternative	FDR	neg.log.10.fdr
sCD40L	17.65	18.99	15.03	31.83	1.174	1.174	0.232	316.5	0.65	Wilcoxon rank sum test with continuity correction	two.sided	0.8413	0.075
EGF	2.59	3.677	3.29	3.915	0.787	-1.27	-0.345	283.5	0.869	Wilcoxon rank sum test with continuity correction	two.sided	0.916	0.0381
Eotaxin	23.33	66.06	48.15	82.32	0.485	-2.064	-1.045	232	0.25	Wilcoxon rank sum exact test	two.sided	0.5798	0.2367
FGF_2	34.84	238.5	84.67	137.41	0.411	-2.43	-1.281	283.5	0.87	Wilcoxon rank sum test with continuity correction	two.sided	0.916	0.0381
FLT_3L	6.66	2.67	7.8	7.285	0.854	-1.171	-0.228	247.5	0.39	Wilcoxon rank sum test with continuity correction	two.sided	0.6791	0.1681
Fractalkine	39.08	31.39	35.3	17.975	1.107	1.107	0.147	325.5	0.53	Wilcoxon rank sum test with continuity correction	two.sided	0.7841	0.1056
G_CSF	139.92	663.145	1418.96	1560.94	0.099	-10.141	-3.342	99	0	Wilcoxon rank sum exact test	two.sided	0.0024	2.6282
GROa	10.98	42.065	6.79	14.305	1.617	1.617	0.693	372.5	0.125	Wilcoxon rank sum test with continuity correction	two.sided	0.3397	0.4689
IFN_a2	3.71	7.225	6.12	6.485	0.606	-1.65	-0.722	259.5	0.53	Wilcoxon rank sum test with continuity correction	two.sided	0.7841	0.1056
IFN_g	0.66	1.42	1.48	2.74	0.446	-2.242	-1.165	209	0.109	Wilcoxon rank sum test with continuity correction	two.sided	0.3188	0.4965
IL_1a	0.91	0.475	1.02	1.4	0.892	-1.121	-0.165	238	0.297	Wilcoxon rank sum test with continuity correction	two.sided	0.6115	0.2136
IL_1b	8.42	11.67	11.4	17.91	0.739	-1.354	-0.437	234	0.266	Wilcoxon rank sum exact test	two.sided	0.5834	0.2341
IL_1RA	5.37	150.375	272.9	838.445	0.02	-50.819	-5.667	134	0.002	Wilcoxon rank sum exact test	two.sided	0.0195	1.7109
IL_5	5.34	6.565	4.37	8.97	1.222	1.222	0.289	309.5	0.75	Wilcoxon rank sum test with continuity correction	two.sided	0.896	0.0477
IL_6	502.01	787.345	1139.3	1157.73	0.441	-2.269	-1.182	156	0.008	Wilcoxon rank sum exact test	two.sided	0.0553	1.2576
IL_8	13.27	26.13	5.24	17.705	2.532	2.532	1.341	361	0.189	Wilcoxon rank sum test with continuity correction	two.sided	0.4819	0.3171
IL_9	2.73	3	3.33	3.18	0.82	-1.22	-0.287	245.5	0.369	Wilcoxon rank sum test with continuity correction	two.sided	0.6628	0.1786
IL_10	73.78	77.63	377.81	950.53	0.195	-5.121	-2.356	95	0	Wilcoxon rank sum exact test	two.sided	0.0024	2.6282
IL_12p40	27.57	30.06	30.54	21.86	0.903	-1.108	-0.148	288.5	0.946	Wilcoxon rank sum test with continuity correction	two.sided	0.966	0.015
IL_12p70	0.77	0.36	0.61	0.385	1.262	1.262	0.336	343	0.334	Wilcoxon rank sum test with continuity correction	two.sided	0.6284	0.2018
IL_13	7.23	11.615	10.23	14.17	0.707	-1.415	-0.501	249	0.406	Wilcoxon rank sum test with continuity correction	two.sided	0.6829	0.1657
IL_15	20.56	17.25	15.25	10.34	1.348	1.348	0.431	400	0.038	Wilcoxon rank sum exact test	two.sided	0.1573	0.8034
IL_17A	3.01	6.315	6.75	12.41	0.446	-2.243	-1.165	238.5	0.301	Wilcoxon rank sum test with continuity correction	two.sided	0.6115	0.2136
IL_17E_IL_25	7.48	4.04	9.51	4.89	0.787	-1.271	-0.346	243.5	0.349	Wilcoxon rank sum test with continuity correction	two.sided	0.641	0.1931
IL_17F	16.25	21.525	30.8	55.74	0.528	-1.895	-0.922	232	0.25	Wilcoxon rank sum exact test	two.sided	0.5798	0.2367
IL_18	5	5.525	4.29	8.61	1.166	1.166	0.221	320.5	0.595	Wilcoxon rank sum test with continuity correction	two.sided	0.8109	0.091
IL_22	0.8	23.054	32.6	66.175	0.025	-40.75	-5.349	200	0.072	Wilcoxon rank sum test with continuity correction	two.sided	0.2714	0.5663
IL_27	196.03	454.225	261.71	413.39	0.749	-1.335	-0.417	269	0.66	Wilcoxon rank sum exact test	two.sided	0.8413	0.075
IP_10	227.47	365.32	2207.57	4858.58	0.103	-9.705	-3.279	124	0.001	Wilcoxon rank sum exact test	two.sided	0.0106	1.9757
MCP_1	143.38	126.72	235.72	118.435	0.608	-1.644	-0.717	177	0.025	Wilcoxon rank sum exact test	two.sided	0.1423	0.8468
MCP_3	9.15	7.245	12.92	22.62	0.708	-1.412	-0.498	168	0.015	Wilcoxon rank sum exact test	two.sided	0.1018	0.9921
M_CSF	35.64	22.9	32.11	39.86	1.11	1.11	0.15	307.5	0.779	Wilcoxon rank sum test with continuity correction	two.sided	0.9055	0.0431
MDC	44.21	35.58	63.39	82.185	0.697	-1.434	-0.52	182	0.033	Wilcoxon rank sum exact test	two.sided	0.1515	0.8197
MIG_CXCL9	213.3	188.545	189.36	168.17	1.126	1.126	0.172	313	0.702	Wilcoxon rank sum exact test	two.sided	0.867	0.062
MIP_1a	0.09	2.081	0.1	2.396	0.9	-1.111	-0.152	281	0.828	Wilcoxon rank sum test with continuity correction	two.sided	0.916	0.0381
MIP_1b	2.76	10.32	10.64	38.135	0.259	-3.855	-1.947	202.5	0.084	Wilcoxon rank sum test with continuity correction	two.sided	0.2882	0.5404
PDGF_AA	17.23	6.205	15.84	6.42	1.088	1.088	0.121	276	0.76	Wilcoxon rank sum exact test	two.sided	0.896	0.0477
PDGF_AB_BB	0.39	18.189	0.59	45.705	0.661	-1.513	-0.597	256	0.484	Wilcoxon rank sum test with continuity correction	two.sided	0.7645	0.1166
RANTES	18.09	57.25	10.95	25.01	1.652	1.652	0.724	310.5	0.735	Wilcoxon rank sum test with continuity correction	two.sided	0.8938	0.0488
TGFa	6.62	12.79	7.35	21.605	0.901	-1.11	-0.151	240.5	0.32	Wilcoxon rank sum test with continuity correction	two.sided	0.6165	0.2101
TNFa	8.53	11.985	19.67	17.19	0.434	-2.306	-1.205	154	0.008	Wilcoxon rank sum test with continuity correction	two.sided	0.0553	1.2576
TNFb	3.67	7.935	5.07	6.3	0.724	-1.381	-0.466	210.5	0.115	Wilcoxon rank sum test with continuity correction	two.sided	0.3257	0.4872
VEGF_A	2.73	4.525	2.86	12.705	0.955	-1.048	-0.067	292	1	Wilcoxon rank sum test with continuity correction	two.sided	1	0
6CKine	320.04	280.285	121.44	161.44	2.635	2.635	1.398	445.5	0.003	Wilcoxon rank sum test with continuity correction	two.sided	0.0283	1.5477
BCA_1	31.97	37.855	31	43.01	1.031	1.031	0.044	302	0.862	Wilcoxon rank sum test with continuity correction	two.sided	0.916	0.0381
CTACK	311.16	151.97	149.99	83.13	2.075	2.075	1.053	475	0	Wilcoxon rank sum exact test	two.sided	0.0049	2.31
ENA_78	28.88	59.35	23.81	27.29	1.213	1.213	0.279	313	0.699	Wilcoxon rank sum test with continuity correction	two.sided	0.867	0.062
Eotaxin_2	87.02	95.875	277.1	383.495	0.314	-3.184	-1.671	76	0	Wilcoxon rank sum exact test	two.sided	0.0006	3.222
Eotaxin_3	9.62	9.785	9.18	9.68	1.048	1.048	0.068	283	0.862	Wilcoxon rank sum test with continuity correction	two.sided	0.916	0.0381
IL_16	249.78	398.985	160.54	414.155	1.556	1.556	0.638	297	0.939	Wilcoxon rank sum exact test	two.sided	0.966	0.015
IL_20	178.04	337.525	189.72	365.635	0.938	-1.066	-0.092	301.5	0.87	Wilcoxon rank sum test with continuity correction	two.sided	0.916	0.0381
IL_21	2.78	9.428	3.2	4.143	0.869	-1.151	-0.203	321	0.58	Wilcoxon rank sum test with continuity correction	two.sided	0.8043	0.0946
IL_23	770.9	2264.69	403.85	1141.325	1.909	1.909	0.933	324	0.549	Wilcoxon rank sum test with continuity correction	two.sided	0.7841	0.1056
IL_28A	39.19	221.97	30.41	155.2	1.289	1.289	0.366	289	0.954	Wilcoxon rank sum test with continuity correction	two.sided	0.966	0.015
IL_33	12.72	33.65	10.43	20.21	1.22	1.22	0.286	323.5	0.556	Wilcoxon rank sum test with continuity correction	two.sided	0.7841	0.1056
LIF	7.54	25.07	51.75	161.925	0.146	-6.863	-2.779	134	0.002	Wilcoxon rank sum test with continuity correction	two.sided	0.0224	1.6495
MCP_2	11.97	10.92	11.58	13.395	1.034	1.034	0.048	302	0.862	Wilcoxon rank sum test with continuity correction	two.sided	0.916	0.0381
MCP_4	11.97	11.91	6.09	8.06	1.966	1.966	0.975	385	0.076	Wilcoxon rank sum test with continuity correction	two.sided	0.2714	0.5663
MIP_1d	1830.69	1744.07	1298.54	1131.93	1.41	1.41	0.495	389	0.063	Wilcoxon rank sum exact test	two.sided	0.25	0.602
SCF	29.54	38.525	13.3	15.54	2.221	2.221	1.151	376.5	0.107	Wilcoxon rank sum test with continuity correction	two.sided	0.3188	0.4965
SDF_1a_B	4974.93	3893.96	1706.57	2124.27	2.915	2.915	1.544	413	0.019	Wilcoxon rank sum exact test	two.sided	0.1173	0.9306
TARC	5.45	6.835	6.71	13.545	0.812	-1.231	-0.3	258.5	0.518	Wilcoxon rank sum test with continuity correction	two.sided	0.7841	0.1056
TPO	212.47	383.365	188.47	280.74	1.127	1.127	0.173	324.5	0.543	Wilcoxon rank sum test with continuity correction	two.sided	0.7841	0.1056
TRAIL	4.86	4.075	4.77	5.235	1.019	1.019	0.027	319	0.616	Wilcoxon rank sum test with continuity correction	two.sided	0.8153	0.0887
TSLP	2.51	11.08	2.91	5.66	0.863	-1.159	-0.213	255.5	0.481	Wilcoxon rank sum test with continuity correction	two.sided	0.7645	0.1166
sCD30	4.29	12.215	7.94	33.18	0.54	-1.851	-0.888	209	0.108	Wilcoxon rank sum test with continuity correction	two.sided	0.3188	0.4965
sEGFR	9425.59	7035.88	10049.31	8547.665	0.938	-1.066	-0.092	251	0.433	Wilcoxon rank sum exact test	two.sided	0.712	0.1475
sgp130	9893.63	5847.885	8200.59	4904.275	1.206	1.206	0.271	346	0.31	Wilcoxon rank sum exact test	two.sided	0.6115	0.2136
sIL_1RI	12.21	10.355	9.68	6.52	1.261	1.261	0.335	337	0.395	Wilcoxon rank sum test with continuity correction	two.sided	0.6791	0.1681
sIL_1RII	3361.5	1507.22	5096.44	5209.335	0.66	-1.516	-0.6	206	0.097	Wilcoxon rank sum exact test	two.sided	0.3188	0.4965
sIL_2Ra	1449.63	1223.115	840.9	649.22	1.724	1.724	0.786	352	0.258	Wilcoxon rank sum exact test	two.sided	0.5815	0.2355
sIL_4R	6.75	63.874	56.27	68.04	0.12	-8.336	-3.059	231.5	0.24	Wilcoxon rank sum test with continuity correction	two.sided	0.5798	0.2367
sIL_6R	1337.72	1040.995	1180.51	670.7	1.133	1.133	0.18	319	0.619	Wilcoxon rank sum exact test	two.sided	0.8153	0.0887
sRAGE	1.58	1.318	2.09	1.665	0.756	-1.323	-0.404	224	0.188	Wilcoxon rank sum test with continuity correction	two.sided	0.4819	0.3171
sTNFRI	2398.1	1601.275	4359.68	3469.125	0.55	-1.818	-0.862	181	0.031	Wilcoxon rank sum exact test	two.sided	0.1515	0.8197
sTNFRII	7234.72	5025.115	9780.32	5029.84	0.74	-1.352	-0.435	179	0.028	Wilcoxon rank sum exact test	two.sided	0.1474	0.8316
sVEGFR1	166.49	640.34	1991.27	2073.6	0.084	-11.96	-3.58	113	0	Wilcoxon rank sum exact test	two.sided	0.0051	2.2927
sVEGFR2	4363.65	1541.79	5657.12	3942.685	0.771	-1.296	-0.375	185	0.038	Wilcoxon rank sum exact test	two.sided	0.1573	0.8034
sVEGFR3	24.41	21.395	29.34	73.625	0.832	-1.202	-0.265	239	0.306	Wilcoxon rank sum test with continuity correction	two.sided	0.6115	0.2136
