# Supplementary material for: Mesothelial cell responses to acute appendicitis or small bowel obstruction reactive ascites: Insights into immunoregulation of abdominal adhesion
Source: PLoS One. 2025 Jan 8;20(1):e0317056. doi: 10.1371/journal.pone.0317056 (PMC11709316; doi:10.1371/journal.pone.0317056)
Supplement: S6 Table — (CSV) [file pone.0317056.s015.csv]

S6 Table: summary statistics of proteins in each PAS-FIB-GCX group
Analytes	n	median PAS-highF-highG	iqr PAS-highF-highG	n	median PAS-noF-lowG	iqr PAS-noF-lowG	n	median naive-highF-highG	iqr naive-highF-highG	n	median naive-noF-highG	iqr naive-noF-highG	n	median naive-noF-lowG	iqr naive-noF-lowG	n	median naive-noF-noG	iqr naive-noF-noG
sCD40L	8	23.10	25.78	7	17.01	5.28	14	10.90	7.13	5	13.28	4.58	16	38.35	57.96	4	48.10	64.29
EGF	8	2.15	3.72	7	2.98	3.57	14	3.52	0.76	5	3.80	0.41	16	0.03	2.26	4	3.07	2.27
Eotaxin	8	55.99	62.51	7	19.63	11.17	14	44.51	39.45	5	82.30	109.16	16	36.69	78.37	4	42.39	165.08
FGF_2	8	31.60	48.57	7	183.70	708.30	14	35.85	51.71	5	29.57	2.70	16	143.11	327.39	4	533.38	830.06
FLT_3L	8	6.32	4.81	7	6.66	1.73	14	6.63	4.69	5	8.91	5.74	16	9.19	7.88	4	6.22	1.13
Fractalkine	8	50.58	35.41	7	28.52	30.86	14	42.95	19.35	5	32.92	1.59	16	37.18	17.03	4	32.04	9.26
G_CSF	8	132.11	402.48	7	139.92	804.86	14	1063.52	1151.05	5	2619.94	223.87	16	1338.97	1159.71	4	1892.54	2256.75
GROa	8	24.17	45.92	7	10.73	37.55	14	5.85	10.61	5	2.77	4.29	16	8.04	9.90	4	184.24	182.10
IFN_a2	8	6.12	9.71	7	2.22	5.58	14	4.48	6.37	5	3.83	4.89	16	4.98	5.45	4	10.08	1.22
IFN_g	8	0.69	1.33	7	0.66	1.96	14	1.37	1.99	5	1.48	1.82	16	1.71	3.39	4	2.78	2.88
IL_1a	8	0.78	0.29	7	1.12	1.79	14	0.84	0.27	5	0.91	0.14	16	1.27	2.81	4	20.11	65.91
IL_1b	8	8.28	9.27	7	8.48	10.98	14	8.95	7.47	5	30.10	15.07	16	11.73	8.75	4	623.49	1376.81
IL_1RA	8	2.25	2.36	7	188.13	410.40	14	50.53	337.46	5	1163.98	309.94	16	288.36	451.88	4	1074.28	841.40
IL_5	8	7.37	6.46	7	3.20	3.42	14	2.41	3.71	5	3.57	4.84	16	7.45	8.28	4	2.17	5.78
IL_6	8	490.78	740.71	7	502.01	771.54	14	1399.70	1557.68	5	1909.22	77.86	16	874.75	653.52	4	989.78	711.79
IL_8	8	9.95	13.19	7	16.85	29.66	14	3.68	3.03	5	4.61	0.72	16	17.66	24.03	4	1681.68	738.48
IL_9	8	3.04	4.72	7	2.73	1.71	14	2.61	1.98	5	3.21	1.95	16	4.90	4.83	4	4.27	2.46
IL_10	8	57.86	53.12	7	83.05	175.37	14	130.58	359.29	5	2363.28	3749.06	16	344.80	352.49	4	772.18	1385.49
IL_12p40	8	29.42	32.39	7	18.92	24.60	14	22.25	26.22	5	19.98	17.38	16	32.91	11.04	4	32.33	13.45
IL_12p70	8	0.87	0.51	7	0.61	0.28	14	0.55	0.16	5	0.55	0.10	16	0.69	0.49	4	0.89	6.80
IL_13	8	8.45	14.38	7	7.23	9.63	14	9.85	24.05	5	8.85	2.57	16	10.48	10.99	4	29.20	13.17
IL_15	8	21.11	13.50	7	20.56	23.25	14	11.06	8.11	5	14.20	3.68	16	17.48	9.55	4	13.27	15.93
IL_17A	8	4.42	6.20	7	2.44	5.73	14	1.91	4.54	5	11.23	139.39	16	7.37	15.02	4	10.93	17.83
IL_17E_IL_25	8	9.19	14.25	7	6.22	1.76	14	8.83	4.26	5	10.26	1.80	16	8.61	6.02	4	10.67	3.93
IL_17F	8	25.99	27.26	7	9.76	10.15	14	9.23	24.84	5	113.50	175.69	16	49.88	53.86	4	23.85	42.69
IL_18	8	4.15	2.89	7	8.09	16.45	14	3.23	2.40	5	3.82	3.34	16	7.61	10.80	4	13.38	31.20
IL_22	8	8.29	33.39	7	0.80	18.17	14	24.64	53.47	5	85.07	40.52	16	7.60	36.20	4	32.18	17.22
IL_27	8	215.46	204.41	7	193.45	1439.89	14	188.48	143.90	5	153.89	46.76	16	431.87	504.56	4	322.86	397.80
IP_10	8	215.81	231.40	7	470.76	2398.90	14	1809.65	3916.16	5	10999.63	4873.33	16	1117.80	2031.94	4	764.40	941.69
MCP_1	8	142.28	102.09	7	216.69	148.39	14	201.33	83.06	5	291.36	120.47	16	282.07	215.54	4	223.74	116.53
MCP_3	8	6.45	6.33	7	9.67	10.69	14	9.04	4.08	5	37.70	18.79	16	11.82	11.99	4	28.58	17.31
M_CSF	8	32.35	25.86	7	43.77	29.14	14	14.20	17.74	5	20.36	30.60	16	39.61	28.04	4	147.98	118.42
MDC	8	40.22	37.19	7	44.21	20.73	14	65.48	42.61	5	130.28	120.72	16	61.25	90.09	4	59.36	32.90
MIG_CXCL9	8	204.95	42.01	7	274.93	547.75	14	169.97	101.48	5	230.16	71.56	16	233.42	243.16	4	299.46	150.46
MIP_1a	8	0.10	1.44	7	0.07	27.68	14	0.10	0.56	5	5.24	7.76	16	0.01	0.76	4	45.30	231.22
MIP_1b	8	2.69	2.85	7	17.74	106.17	14	2.64	8.38	5	52.94	99.08	16	10.34	15.36	4	140.65	324.31
PDGF_AA	8	16.95	6.31	7	17.23	8.94	14	15.71	6.69	5	14.66	1.32	16	16.15	5.83	4	19.59	19.83
PDGF_AB_BB	8	0.21	12.03	7	2.39	27.16	14	30.29	54.58	5	0.21	14.79	16	0.17	0.92	4	50.25	19.56
RANTES	8	6.52	4.51	7	65.09	48.68	14	6.72	4.48	5	16.37	26.58	16	15.31	20.70	4	351.00	195.89
TGFa	8	4.72	15.95	7	6.90	6.15	14	3.73	4.25	5	6.45	5.38	16	17.53	22.56	4	62.95	75.04
TNFa	8	7.06	5.69	7	9.34	20.08	14	14.00	13.79	5	30.23	12.00	16	21.05	9.63	4	22.48	151.89
TNFb	8	5.94	8.57	7	1.96	5.73	14	8.67	8.68	5	4.82	5.66	16	4.55	2.90	4	17.14	16.63
VEGF_A	8	3.50	2.77	7	0.77	3.21	14	1.47	4.82	5	1.61	5.54	16	2.77	25.72	4	245.49	519.30
6CKine	8	342.52	178.50	7	123.14	315.75	14	127.59	82.38	5	174.96	192.10	16	109.35	186.48	4	75.45	86.25
BCA_1	8	29.71	18.23	7	32.95	47.29	14	22.46	17.83	5	81.12	90.29	16	46.08	45.03	4	8.17	9.01
CTACK	8	323.62	87.87	7	201.17	120.16	14	133.62	45.17	5	141.69	40.16	16	175.77	67.44	4	111.71	172.36
ENA_78	8	45.18	67.39	7	28.88	17.36	14	21.39	11.73	5	25.13	12.48	16	24.45	52.83	4	345.14	410.97
Eotaxin_2	8	85.96	104.77	7	87.02	91.77	14	148.58	201.50	5	609.42	108.15	16	319.87	296.68	4	213.70	170.86
Eotaxin_3	8	8.62	30.57	7	10.25	8.18	14	8.76	7.16	5	3.92	5.47	16	10.23	14.91	4	14.53	7.23
IL_16	8	179.62	344.67	7	356.08	346.48	14	125.26	119.92	5	127.14	40.79	16	480.74	730.89	4	320.00	508.64
IL_20	8	236.52	492.60	7	178.04	229.82	14	95.31	194.09	5	189.72	121.64	16	343.81	827.17	4	214.79	301.19
IL_21	8	4.96	13.90	7	2.78	5.07	14	3.10	3.38	5	0.09	3.26	16	2.63	4.01	4	5.32	3.26
IL_23	8	1722.16	6878.98	7	360.47	918.06	14	287.55	661.65	5	466.91	202.99	16	867.59	3773.95	4	1508.91	6588.60
IL_28A	8	148.25	252.11	7	11.58	82.04	14	13.94	60.28	5	15.92	27.51	16	79.98	560.28	4	44.05	167.75
IL_33	8	19.41	101.49	7	7.97	14.38	14	7.54	11.44	5	10.19	5.24	16	14.12	63.18	4	26.25	109.87
LIF	8	11.80	40.58	7	5.62	14.81	14	17.48	40.63	5	57.76	126.05	16	127.86	180.30	4	79.90	202.92
MCP_2	8	11.54	8.06	7	11.97	17.45	14	7.11	2.60	5	13.88	7.61	16	17.92	12.75	4	71.17	66.86
MCP_4	8	17.38	29.31	7	6.74	9.10	14	5.09	6.37	5	3.76	1.17	16	6.68	15.54	4	15.98	14.72
MIP_1d	8	1963.48	1016.67	7	986.90	1972.34	14	1081.27	757.85	5	911.96	472.76	16	1676.28	1181.34	4	1107.03	752.20
SCF	8	48.36	40.66	7	19.57	16.21	14	12.09	3.04	5	11.51	15.45	16	20.70	25.16	4	18.81	11.33
SDF_1a_B	8	5654.18	3774.07	7	1292.05	3901.60	14	1896.90	1402.94	5	903.26	975.76	16	3055.49	3235.59	4	777.30	684.80
TARC	8	5.24	5.44	7	5.67	10.18	14	4.86	3.99	5	22.58	31.35	16	9.95	30.03	4	6.61	11.08
TPO	8	266.03	1423.12	7	212.47	146.92	14	175.77	186.91	5	144.82	63.56	16	305.53	748.66	4	377.32	1538.70
TRAIL	8	4.33	3.53	7	7.92	4.42	14	4.47	4.01	5	4.06	1.48	16	5.36	7.36	4	17.90	33.33
TSLP	8	3.54	38.02	7	2.51	1.73	14	2.31	1.22	5	2.66	0.99	16	7.73	20.04	4	7.41	27.98
sCD30	8	3.72	5.53	7	9.47	11.94	14	7.94	27.07	5	6.10	5.18	16	19.28	52.19	4	20.10	44.47
sEGFR	8	8057.98	4425.58	7	11724.98	9664.54	14	9000.67	1527.48	5	10973.13	4877.55	16	13655.07	10612.92	4	8969.38	4920.48
sgp130	8	9709.63	4180.17	7	11461.12	7448.12	14	7270.81	4109.74	5	9492.06	3242.65	16	8506.84	6683.26	4	4958.78	3652.52
sIL_1RI	8	12.13	10.89	7	12.21	8.21	14	8.50	3.37	5	9.68	2.12	16	12.89	10.30	4	20.66	26.50
sIL_1RII	8	3054.46	1071.94	7	3954.18	3338.89	14	3873.59	4803.59	5	8114.44	3587.12	16	5087.62	5408.33	4	9034.16	5361.92
sIL_2Ra	8	716.04	1043.34	7	1478.48	1046.42	14	690.87	512.24	5	1205.15	471.09	16	910.61	643.88	4	633.47	156.38
sIL_4R	8	29.77	81.01	7	6.75	58.98	14	66.81	124.02	5	69.20	29.78	16	10.20	48.94	4	40.81	81.04
sIL_6R	8	1391.91	919.93	7	1336.62	1112.85	14	1174.68	522.20	5	1487.00	97.03	16	1000.13	643.10	4	1288.17	1126.26
sRAGE	8	1.60	1.40	7	1.47	1.06	14	2.06	0.50	5	2.40	0.28	16	0.99	2.03	4	2.37	0.79
sTNFRI	8	2280.76	1396.69	7	2728.57	1901.48	14	4684.25	2337.97	5	5770.65	904.25	16	3340.09	2894.97	4	2768.70	2323.77
sTNFRII	8	5783.50	4184.84	7	8240.68	3838.16	14	9375.70	4634.94	5	12410.05	2849.33	16	9881.70	5044.56	4	4938.48	5032.64
sVEGFR1	8	145.19	113.20	7	458.89	1067.62	14	740.02	1525.70	5	2586.91	853.47	16	2389.14	2982.60	4	1728.65	739.12
sVEGFR2	8	4516.51	1256.66	7	3964.58	2130.54	14	5283.47	2630.86	5	3788.85	1471.27	16	6640.35	4399.44	4	4898.69	6505.78
sVEGFR3	8	32.03	25.40	7	23.60	17.29	14	42.21	140.73	5	26.07	6.98	16	23.77	78.23	4	40.59	52.66
