# Supplementary material for: Mesothelial cell responses to acute appendicitis or small bowel obstruction reactive ascites: Insights into immunoregulation of abdominal adhesion
Source: PLoS One. 2025 Jan 8;20(1):e0317056. doi: 10.1371/journal.pone.0317056 (PMC11709316; doi:10.1371/journal.pone.0317056)
Supplement: S7 Table — (CSV) [file pone.0317056.s016.csv]

S7 Table: Dunn's pairwise analysis of Kruskal Wallis significant cytokines
cytokines	group1	group2	n1	n2	estimate	estimate1	estimate2	statistic	p	method	q.value	p.adj.signif
IL_1RA	PAS-highF-highG	naive-noF-highG	8	5	38.275	6.125	44.4	4.267621724	1.98E-05	Dunn Test	0.000296352	***
IP_10	PAS-highF-highG	naive-noF-highG	8	5	36.925	11.875	48.8	4.117098163	3.84E-05	Dunn Test	0.000575509	***
IL_1RA	PAS-highF-highG	naive-noF-lowG	8	16	26.8125	6.125	32.9375	3.93594546	8.29E-05	Dunn Test	0.000621523	***
CTACK	PAS-highF-highG	naive-highF-highG	8	14	-28.125	47.125	19	-4.033690761	5.49E-05	Dunn Test	0.000823614	***
sCD40L	naive-highF-highG	naive-noF-lowG	14	16	23.08928571	14.53571429	37.625	4.010845617	6.05E-05	Dunn Test	0.000907525	***
IL_10	PAS-highF-highG	naive-noF-highG	8	5	35.7	9.5	45.2	3.980511968	6.88E-05	Dunn Test	0.001031505	**
sVEGFR1	PAS-highF-highG	naive-noF-lowG	8	16	26.875	10.125	37	3.945120158	7.98E-05	Dunn Test	0.0011964	**
IL_8	naive-highF-highG	naive-noF-noG	14	4	34.67857143	15.07142857	49.75	3.888267992	0.000100962	Dunn Test	0.001514432	**
IL_1RA	PAS-highF-highG	naive-noF-noG	8	4	33.875	6.125	40	3.516220231	0.000437738	Dunn Test	0.002188689	**
M_CSF	naive-highF-highG	naive-noF-noG	14	4	33.53571429	16.71428571	50.25	3.759984005	0.000169924	Dunn Test	0.002548863	**
Eotaxin_2	PAS-highF-highG	naive-noF-highG	8	5	32.125	13.875	46	3.581903276	0.0003411	Dunn Test	0.002558251	**
Eotaxin_2	PAS-noF-lowG	naive-noF-highG	7	5	33.85714286	12.14285714	46	3.675412631	0.000237465	Dunn Test	0.002558251	**
G_CSF	PAS-highF-highG	naive-noF-highG	8	5	33.65	12.75	46.4	3.751939152	0.000175472	Dunn Test	0.002632081	**
IL_10	PAS-highF-highG	naive-noF-noG	8	4	34.25	9.5	43.75	3.555145178	0.00037777	Dunn Test	0.002833278	**
Eotaxin_2	PAS-noF-lowG	naive-noF-lowG	7	16	24.54464286	12.14285714	36.6875	3.442819141	0.000575684	Dunn Test	0.002878421	**
Eotaxin_2	PAS-highF-highG	naive-noF-lowG	8	16	22.8125	13.875	36.6875	3.348764786	0.000811727	Dunn Test	0.003043975	**
RANTES	PAS-highF-highG	naive-noF-noG	8	4	33.8125	17.1875	51	3.509799632	0.000448444	Dunn Test	0.003363334	**
RANTES	naive-highF-highG	naive-noF-noG	14	4	32.17857143	18.82142857	51	3.607822778	0.000308777	Dunn Test	0.003363334	**
IL_10	PAS-highF-highG	naive-noF-lowG	8	16	22.6875	9.5	32.1875	3.33041539	0.000867165	Dunn Test	0.004335826	**
MIP_1b	PAS-highF-highG	naive-noF-noG	8	4	34.3125	13.6875	48	3.561768436	0.000368365	Dunn Test	0.005525478	**
SDF_1a_B	PAS-highF-highG	naive-noF-highG	8	5	-30.9	44.5	13.6	-3.445317081	0.00057039	Dunn Test	0.005566521	**
SDF_1a_B	PAS-highF-highG	naive-noF-noG	8	4	-32.5	44.5	12	-3.373495425	0.000742203	Dunn Test	0.005566521	**
TGFa	naive-highF-highG	naive-noF-lowG	14	16	20.17410714	16.35714286	36.53125	3.50411524	0.000458127	Dunn Test	0.006871906	**
sVEGFR1	PAS-highF-highG	naive-noF-highG	8	5	29.475	10.125	39.6	3.286431099	0.001014656	Dunn Test	0.007609919	**
RANTES	PAS-noF-lowG	naive-highF-highG	7	14	-23.03571429	41.85714286	18.82142857	-3.163193425	0.001560486	Dunn Test	0.007802431	**
MIP_1b	PAS-highF-highG	naive-noF-highG	8	5	28.5125	13.6875	42.2	3.17923456	0.001476645	Dunn Test	0.008465108	**
MIP_1b	naive-highF-highG	naive-noF-noG	14	4	28	20	48	3.139386203	0.001693022	Dunn Test	0.008465108	**
IL_22	PAS-noF-lowG	naive-noF-highG	7	5	30.28571429	18.71428571	49	3.323371771	0.000889363	Dunn Test	0.008569683	**
IL_22	naive-noF-highG	naive-noF-lowG	5	16	-25.9375	49	23.0625	-3.252828502	0.001142624	Dunn Test	0.008569683	**
IL_1a	PAS-highF-highG	naive-noF-noG	8	4	33.0625	16.9375	50	3.43489551	0.000592782	Dunn Test	0.008891735	**
TGFa	naive-highF-highG	naive-noF-noG	14	4	28.89285714	16.35714286	45.25	3.239432439	0.001197678	Dunn Test	0.008982588	**
RANTES	PAS-highF-highG	PAS-noF-lowG	8	7	24.66964286	17.1875	41.85714286	3.029925302	0.002446142	Dunn Test	0.009173034	**
G_CSF	PAS-noF-lowG	naive-noF-highG	7	5	29.68571429	16.71428571	46.4	3.222576982	0.00127043	Dunn Test	0.009528227	**
sTNFRII	PAS-highF-highG	naive-noF-highG	8	5	30.4	16	46.4	3.389567614	0.000700029	Dunn Test	0.010500441	*
IL_1a	naive-highF-highG	naive-noF-noG	14	4	28.21428571	21.78571429	50	3.166068419	0.001545144	Dunn Test	0.011588583	*
MCP_3	PAS-highF-highG	naive-noF-highG	8	5	30.1	15.5	45.6	3.356117933	0.000790449	Dunn Test	0.011856728	*
IL_18	naive-highF-highG	naive-noF-lowG	14	16	19.26785714	16.85714286	36.125	3.346769115	0.000817593	Dunn Test	0.012263891	*
CTACK	PAS-highF-highG	naive-noF-lowG	8	16	-21.4375	47.125	25.6875	-3.146921429	0.001649993	Dunn Test	0.012374947	*
TNFa	PAS-highF-highG	naive-noF-highG	8	5	29.5375	13.0625	42.6	3.293525325	0.000989394	Dunn Test	0.014840914	*
IL_1RA	PAS-highF-highG	PAS-noF-lowG	8	7	23.16071429	6.125	29.28571429	2.844544495	0.004447497	Dunn Test	0.016678115	*
G_CSF	PAS-highF-highG	naive-noF-lowG	8	16	19.875	12.75	32.625	2.917553978	0.003527886	Dunn Test	0.017639429	*
GROa	naive-highF-highG	naive-noF-noG	14	4	28.39285714	20.35714286	48.75	3.183373039	0.001455699	Dunn Test	0.018493447	*
GROa	naive-noF-highG	naive-noF-noG	5	4	31.95	16.8	48.75	3.027507873	0.002465793	Dunn Test	0.018493447	*
IP_10	PAS-noF-lowG	naive-noF-highG	7	5	27.51428571	21.28571429	48.8	2.986854315	0.00281864	Dunn Test	0.0211398	*
IL_22	PAS-highF-highG	naive-noF-highG	8	5	25.375	23.625	49	2.859973947	0.004236758	Dunn Test	0.021183791	*
SDF_1a_B	PAS-highF-highG	naive-highF-highG	8	14	-19.92857143	44.5	24.57142857	-2.858158025	0.004261081	Dunn Test	0.021305406	*
IL_18	PAS-noF-lowG	naive-highF-highG	7	14	-21.71428571	38.57142857	16.85714286	-2.98179575	0.002865631	Dunn Test	0.021492233	*
IL_10	PAS-noF-lowG	naive-noF-highG	7	5	25.34285714	19.85714286	45.2	2.751131649	0.005938977	Dunn Test	0.022271164	*
MCP_2	naive-highF-highG	naive-noF-noG	14	4	28.25	16	44.25	3.167416437	0.001537999	Dunn Test	0.023069986	*
IL_8	PAS-noF-lowG	naive-highF-highG	7	14	-19.78571429	34.85714286	15.07142857	-2.717016993	0.006587323	Dunn Test	0.02470246	*
IL_8	naive-highF-highG	naive-noF-lowG	14	16	15.64732143	15.07142857	30.71875	2.717944702	0.006568882	Dunn Test	0.02470246	*
IL_8	naive-noF-highG	naive-noF-noG	5	4	29.25	20.5	49.75	2.771767794	0.005575279	Dunn Test	0.02470246	*
MIP_1b	naive-highF-highG	naive-noF-highG	14	5	22.2	20	42.2	2.708657833	0.006755597	Dunn Test	0.025333489	*
Eotaxin_2	naive-highF-highG	naive-noF-highG	14	5	21.42857143	24.57142857	46	2.614434928	0.008937518	Dunn Test	0.026812555	*
IL_1RA	naive-highF-highG	naive-noF-highG	14	5	21.4	23	44.4	2.610949015	0.009029135	Dunn Test	0.027087406	*
IL_16	naive-highF-highG	naive-noF-lowG	14	16	17.75892857	18.42857143	36.1875	3.084555157	0.002038568	Dunn Test	0.030578521	*
RANTES	naive-noF-highG	naive-noF-noG	5	4	27	24	51	2.558457357	0.010513771	Dunn Test	0.031541314	*
MCP_3	PAS-highF-highG	naive-noF-noG	8	4	27.5	15.5	43	2.854496129	0.004310516	Dunn Test	0.032328868	*
RANTES	naive-noF-lowG	naive-noF-noG	16	4	21.8125	29.1875	51	2.480282271	0.013127841	Dunn Test	0.032819603	*
IP_10	PAS-highF-highG	naive-highF-highG	8	14	18.26785714	11.875	30.14285714	2.61997819	0.008793539	Dunn Test	0.032975772	*
IP_10	PAS-highF-highG	naive-noF-lowG	8	16	18.4375	11.875	30.3125	2.706535923	0.006798923	Dunn Test	0.032975772	*
MCP_3	naive-highF-highG	naive-noF-highG	14	5	22.24285714	23.35714286	45.6	2.713783455	0.006651963	Dunn Test	0.033259816	*
CTACK	PAS-highF-highG	naive-noF-noG	8	4	-26.125	47.125	21	-2.711771322	0.006692475	Dunn Test	0.033462373	*
MCP_1	PAS-highF-highG	naive-noF-highG	8	5	27.15	15.25	42.4	3.027196076	0.002468338	Dunn Test	0.037025069	*
sTNFRII	naive-noF-highG	naive-noF-noG	5	4	-29.65	46.4	16.75	-2.809511662	0.004961672	Dunn Test	0.037212541	*
IP_10	naive-noF-highG	naive-noF-noG	5	4	-26.3	48.8	22.5	-2.492079485	0.012699761	Dunn Test	0.038099284	*
MCP_2	naive-highF-highG	naive-noF-lowG	14	16	16.125	16	32.125	2.800864236	0.005096596	Dunn Test	0.038224467	*
IL_10	PAS-noF-lowG	naive-noF-noG	7	4	23.89285714	19.85714286	43.75	2.423054363	0.015390623	Dunn Test	0.038476558	*
IL_10	naive-highF-highG	naive-noF-highG	14	5	19.91428571	25.28571429	45.2	2.429681526	0.015112095	Dunn Test	0.038476558	*
IL_1RA	PAS-highF-highG	naive-highF-highG	8	14	16.875	6.125	23	2.420214457	0.015511356	Dunn Test	0.03877839	*
M_CSF	PAS-highF-highG	naive-noF-noG	8	4	26.8125	23.4375	50.25	2.783186769	0.005382781	Dunn Test	0.040370857	*
LIF	PAS-noF-lowG	naive-noF-lowG	7	16	21.17857143	14.57142857	35.75	2.971801222	0.002960583	Dunn Test	0.044408744	*
IP_10	naive-highF-highG	naive-noF-highG	14	5	18.65714286	30.14285714	48.8	2.276301344	0.02282798	Dunn Test	0.048917099	*
IP_10	naive-noF-highG	naive-noF-lowG	5	16	-18.4875	48.8	30.3125	-2.293643579	0.02181098	Dunn Test	0.048917099	*
6CKine	PAS-highF-highG	naive-highF-highG	8	14	-18.99107143	41.5625	22.57142857	-2.723753578	0.006454465	Dunn Test	0.050035613	*
6CKine	PAS-highF-highG	naive-noF-lowG	8	16	-17.75	41.5625	23.8125	-2.605663905	0.009169639	Dunn Test	0.050035613	*
6CKine	PAS-highF-highG	naive-noF-noG	8	4	-24.8125	41.5625	16.75	-2.575583094	0.010007123	Dunn Test	0.050035613	*
IL_10	PAS-highF-highG	naive-highF-highG	8	14	15.78571429	9.5	25.28571429	2.263988973	0.023574793	Dunn Test	0.050517414	ns
MIP_1b	PAS-highF-highG	naive-noF-lowG	8	16	16.28125	13.6875	29.96875	2.390099945	0.016843788	Dunn Test	0.050531365	ns
LIF	PAS-highF-highG	naive-noF-lowG	8	16	16.75	19	35.75	2.45975684	0.013903118	Dunn Test	0.052136691	ns
LIF	PAS-noF-lowG	naive-noF-highG	7	5	22.82857143	14.57142857	37.4	2.479134766	0.013170153	Dunn Test	0.052136691	ns
LIF	PAS-noF-lowG	naive-noF-noG	7	4	25.42857143	14.57142857	40	2.579779795	0.009886333	Dunn Test	0.052136691	ns
TNFa	PAS-highF-highG	naive-noF-lowG	8	16	18.34375	13.0625	31.40625	2.692876522	0.00708385	Dunn Test	0.053128874	ns
FGF_2	naive-highF-highG	naive-noF-lowG	14	16	16.71428571	19.28571429	36	2.903166067	0.003694107	Dunn Test	0.055411604	ns
IL_6	PAS-highF-highG	naive-noF-highG	8	5	26	17	43	2.898972301	0.00374388	Dunn Test	0.056158195	ns
FGF_2	naive-noF-highG	naive-noF-lowG	5	16	21.5	14.5	36	2.667438908	0.007643178	Dunn Test	0.057323838	ns
LIF	naive-highF-highG	naive-noF-lowG	14	16	13.46428571	22.28571429	35.75	2.339508903	0.019309111	Dunn Test	0.057927334	ns
MCP_3	PAS-noF-lowG	naive-noF-highG	7	5	22.17142857	23.42857143	45.6	2.406852491	0.016090668	Dunn Test	0.060340003	ns
sIL_4R	naive-highF-highG	naive-noF-lowG	14	16	-16.46875	36.75	20.28125	-2.876183817	0.004025152	Dunn Test	0.060377285	ns
FGF_2	naive-highF-highG	naive-noF-noG	14	4	21.46428571	19.28571429	40.75	2.406549933	0.016104002	Dunn Test	0.060390009	ns
FGF_2	naive-noF-highG	naive-noF-noG	5	4	26.25	14.5	40.75	2.487389097	0.012868457	Dunn Test	0.060390009	ns
G_CSF	naive-highF-highG	naive-noF-highG	14	5	19.68571429	26.71428571	46.4	2.401794221	0.016314883	Dunn Test	0.061180812	ns
GROa	naive-noF-lowG	naive-noF-noG	16	4	21.96875	26.78125	48.75	2.498049336	0.012487881	Dunn Test	0.062439406	ns
G_CSF	PAS-highF-highG	naive-noF-noG	8	4	21.75	12.75	34.5	2.257646938	0.02396768	Dunn Test	0.064077346	ns
G_CSF	PAS-noF-lowG	naive-noF-lowG	7	16	15.91071429	16.71428571	32.625	2.231758352	0.025630938	Dunn Test	0.064077346	ns
CTACK	PAS-highF-highG	naive-noF-highG	8	5	-21.325	47.125	25.8	-2.377714782	0.017420295	Dunn Test	0.065326104	ns
MCP_4	PAS-highF-highG	naive-noF-highG	8	5	-25.55	38.25	12.7	-2.849014981	0.004385482	Dunn Test	0.065782223	ns
M_CSF	PAS-noF-lowG	naive-highF-highG	7	14	-17.57142857	34.28571429	16.71428571	-2.41285452	0.015828136	Dunn Test	0.06718456	ns
M_CSF	naive-highF-highG	naive-noF-lowG	14	16	13.62946429	16.71428571	30.34375	2.367352031	0.017915883	Dunn Test	0.06718456	ns
SDF_1a_B	PAS-highF-highG	PAS-noF-lowG	8	7	-19.21428571	44.5	25.28571429	-2.359853413	0.018282158	Dunn Test	0.068558091	ns
sCD40L	naive-highF-highG	naive-noF-noG	14	4	23.21428571	14.53571429	37.75	2.603005899	0.009241036	Dunn Test	0.069307773	ns
M_CSF	naive-noF-lowG	naive-noF-noG	16	4	19.90625	30.34375	50.25	2.263524078	0.023603402	Dunn Test	0.070810206	ns
IL_10	naive-highF-highG	naive-noF-noG	14	4	18.46428571	25.28571429	43.75	2.070154081	0.038437918	Dunn Test	0.072071096	ns
LIF	PAS-highF-highG	naive-noF-noG	8	4	21	19	40	2.180628393	0.029210913	Dunn Test	0.073027283	ns
MCP_4	PAS-highF-highG	naive-highF-highG	8	14	-18	38.25	20.25	-2.581758913	0.009829823	Dunn Test	0.07372367	ns
IL_17F	naive-highF-highG	naive-noF-lowG	14	16	16.1875	19.5	35.6875	2.811613122	0.004929375	Dunn Test	0.073940631	ns
M_CSF	naive-noF-highG	naive-noF-noG	5	4	22.85	27.4	50.25	2.165212986	0.030371378	Dunn Test	0.075928446	ns
IL_1a	naive-noF-highG	naive-noF-noG	5	4	25.6	24.4	50	2.427879808	0.015187375	Dunn Test	0.075936877	ns
IL_8	PAS-highF-highG	naive-highF-highG	8	14	-14.55357143	29.625	15.07142857	-2.087394253	0.036852511	Dunn Test	0.078969667	ns
IL_8	PAS-highF-highG	naive-noF-noG	8	4	20.125	29.625	49.75	2.089091615	0.036699477	Dunn Test	0.078969667	ns
IL_8	naive-noF-lowG	naive-noF-noG	16	4	19.03125	30.71875	49.75	2.164111009	0.030455831	Dunn Test	0.078969667	ns
FGF_2	PAS-highF-highG	naive-noF-lowG	8	16	15.125	20.875	36	2.220319243	0.026397105	Dunn Test	0.079191314	ns
sIL_1RII	PAS-highF-highG	naive-noF-noG	8	4	26.75	17.25	44	2.776646234	0.005492292	Dunn Test	0.082384383	ns
MCP_3	naive-highF-highG	naive-noF-noG	14	4	19.64285714	23.35714286	43	2.202291575	0.027644719	Dunn Test	0.082934157	ns
SDF_1a_B	naive-noF-highG	naive-noF-lowG	5	16	17.15	13.6	30.75	2.127707228	0.033361365	Dunn Test	0.083403413	ns
SDF_1a_B	naive-noF-lowG	naive-noF-noG	16	4	-18.75	30.75	12	-2.132007164	0.033006258	Dunn Test	0.083403413	ns
FGF_2	PAS-highF-highG	naive-noF-noG	8	4	19.875	20.875	40.75	2.063061521	0.039106783	Dunn Test	0.08380025	ns
FGF_2	PAS-noF-lowG	naive-noF-highG	7	5	-19.28571429	33.78571429	14.5	-2.093629375	0.036293009	Dunn Test	0.08380025	ns
sIL_1RII	PAS-highF-highG	naive-noF-highG	8	5	22.75	17.25	40	2.536600764	0.011193452	Dunn Test	0.083950893	ns
sCD40L	naive-noF-highG	naive-noF-lowG	5	16	19.225	18.4	37.625	2.385413983	0.017059911	Dunn Test	0.085299557	ns
sTNFRII	PAS-noF-lowG	naive-noF-highG	7	5	21.97142857	24.42857143	46.4	2.385141193	0.017072568	Dunn Test	0.085362838	ns
LIF	PAS-highF-highG	naive-noF-highG	8	5	18.4	19	37.4	2.052362847	0.040134412	Dunn Test	0.086002312	ns
MIP_1b	PAS-highF-highG	PAS-noF-lowG	8	7	16.74107143	13.6875	30.42857143	2.056177424	0.039765418	Dunn Test	0.086420297	ns
MIP_1b	naive-noF-lowG	naive-noF-noG	16	4	18.03125	29.96875	48	2.050358377	0.040329472	Dunn Test	0.086420297	ns
FGF_2	PAS-noF-lowG	naive-highF-highG	7	14	-14.5	33.78571429	19.28571429	-1.991095396	0.0464704	Dunn Test	0.087132001	ns
LIF	naive-highF-highG	naive-noF-noG	14	4	17.71428571	22.28571429	40	1.986824047	0.046941899	Dunn Test	0.08801606	ns
Eotaxin_2	naive-highF-highG	naive-noF-lowG	14	16	12.11607143	24.57142857	36.6875	2.104445123	0.035339637	Dunn Test	0.088349092	ns
MCP_3	PAS-highF-highG	naive-noF-lowG	8	16	13.875	15.5	29.375	2.036782965	0.041671796	Dunn Test	0.088436806	ns
MCP_3	PAS-noF-lowG	naive-noF-noG	7	4	19.57142857	23.42857143	43	1.984803872	0.047166296	Dunn Test	0.088436806	ns
MCP_3	naive-noF-highG	naive-noF-lowG	5	16	-16.225	45.6	29.375	-2.012947508	0.044120152	Dunn Test	0.088436806	ns
PDGF_AB_BB	naive-highF-highG	naive-noF-lowG	14	16	-14.33035714	34.64285714	20.3125	-2.506591185	0.012190161	Dunn Test	0.091426208	ns
PDGF_AB_BB	naive-noF-lowG	naive-noF-noG	16	4	22.9375	20.3125	43.25	2.626540991	0.00862576	Dunn Test	0.091426208	ns
sTNFRII	naive-noF-highG	naive-noF-lowG	5	16	-18.0875	46.4	28.3125	-2.244017754	0.024831259	Dunn Test	0.093117221	ns
SDF_1a_B	PAS-highF-highG	naive-noF-lowG	8	16	-13.75	44.5	30.75	-2.018433569	0.043546126	Dunn Test	0.093313128	ns
IL_6	PAS-noF-lowG	naive-noF-highG	7	5	23	20	43	2.496799298	0.012531986	Dunn Test	0.093989897	ns
Eotaxin_2	PAS-noF-lowG	naive-noF-noG	7	4	19.85714286	12.14285714	32	2.013779111	0.04403273	Dunn Test	0.094355849	ns
sTNFRII	PAS-highF-highG	naive-highF-highG	8	14	15	16	31	2.151301739	0.031452391	Dunn Test	0.094357173	ns
TGFa	PAS-highF-highG	naive-noF-noG	8	4	22.5625	22.6875	45.25	2.34202896	0.019179227	Dunn Test	0.095896133	ns
G_CSF	PAS-highF-highG	naive-highF-highG	8	14	13.96428571	12.75	26.71428571	2.002759476	0.045203111	Dunn Test	0.09686381	ns
IL_22	naive-highF-highG	naive-noF-highG	14	5	18	31	49	2.219946106	0.026422426	Dunn Test	0.099084098	ns
MCP_1	PAS-highF-highG	naive-noF-lowG	8	16	16.8125	15.25	32.0625	2.467993773	0.013587268	Dunn Test	0.101904512	ns
sCD40L	PAS-highF-highG	naive-highF-highG	8	14	-15.33928571	29.875	14.53571429	-2.200213747	0.027791733	Dunn Test	0.104219	ns
IL_1a	PAS-highF-highG	naive-noF-lowG	8	16	14.3125	16.9375	31.25	2.102850211	0.035478865	Dunn Test	0.106436596	ns
IL_1a	naive-noF-lowG	naive-noF-noG	16	4	18.75	31.25	50	2.133878738	0.032852708	Dunn Test	0.106436596	ns
IL_6	PAS-highF-highG	naive-highF-highG	8	14	15.92857143	17	32.92857143	2.284477561	0.02234348	Dunn Test	0.107883633	ns
IL_6	naive-noF-highG	naive-noF-lowG	5	16	-17.625	43	25.375	-2.186637894	0.028768969	Dunn Test	0.107883633	ns
LIF	naive-highF-highG	naive-noF-highG	14	5	15.11428571	22.28571429	37.4	1.844751401	0.06507371	Dunn Test	0.108456183	ns
sVEGFR1	PAS-highF-highG	naive-highF-highG	8	14	14.44642857	10.125	24.57142857	2.071908461	0.038273979	Dunn Test	0.110781358	ns
sVEGFR1	PAS-highF-highG	naive-noF-noG	8	4	19.375	10.125	29.5	2.011122272	0.044312543	Dunn Test	0.110781358	ns
sVEGFR1	PAS-noF-lowG	naive-noF-lowG	7	16	15.28571429	21.71428571	37	2.144091077	0.03202559	Dunn Test	0.110781358	ns
sVEGFR1	naive-highF-highG	naive-noF-lowG	14	16	12.42857143	24.57142857	37	2.158723368	0.030871635	Dunn Test	0.110781358	ns
sVEGFR1	PAS-noF-lowG	naive-noF-highG	7	5	17.88571429	21.71428571	39.6	1.941610386	0.052184285	Dunn Test	0.111823467	ns
MCP_4	naive-noF-highG	naive-noF-lowG	5	16	17.95625	12.7	30.65625	2.227904129	0.025886909	Dunn Test	0.111833201	ns
MCP_4	naive-noF-highG	naive-noF-noG	5	4	22.925	12.7	35.625	2.17244403	0.029822187	Dunn Test	0.111833201	ns
Eotaxin_2	PAS-highF-highG	naive-noF-noG	8	4	18.125	13.875	32	1.881372448	0.059921272	Dunn Test	0.112352385	ns
RANTES	PAS-noF-lowG	naive-noF-highG	7	5	-17.85714286	41.85714286	24	-1.938545718	0.052556679	Dunn Test	0.112621455	ns
RANTES	PAS-highF-highG	naive-noF-lowG	8	16	12	17.1875	29.1875	1.761575598	0.07814103	Dunn Test	0.117211545	ns
RANTES	PAS-noF-lowG	naive-noF-lowG	7	16	-12.66964286	41.85714286	29.1875	-1.777174781	0.075539487	Dunn Test	0.117211545	ns
RANTES	naive-highF-highG	naive-noF-lowG	14	16	10.36607143	18.82142857	29.1875	1.800521263	0.071778369	Dunn Test	0.117211545	ns
IL_1RA	naive-highF-highG	naive-noF-noG	14	4	17	23	40	1.905983254	0.056652378	Dunn Test	0.121397953	ns
sIL_1RII	naive-highF-highG	naive-noF-noG	14	4	20.07142857	23.92857143	44	2.250341573	0.024427271	Dunn Test	0.122136354	ns
IL_17F	PAS-noF-lowG	naive-noF-lowG	7	16	17.11607143	18.57142857	35.6875	2.400830954	0.016357891	Dunn Test	0.122684185	ns
sVEGFR1	naive-highF-highG	naive-noF-highG	14	5	15.02857143	24.57142857	39.6	1.833590363	0.066714824	Dunn Test	0.125090295	ns
IL_18	PAS-highF-highG	PAS-noF-lowG	8	7	17.25892857	21.3125	38.57142857	2.119781845	0.034024447	Dunn Test	0.127591676	ns
IL_18	PAS-highF-highG	naive-noF-lowG	8	16	14.8125	21.3125	36.125	2.174486323	0.029668631	Dunn Test	0.127591676	ns
G_CSF	PAS-noF-lowG	naive-noF-noG	7	4	17.78571429	16.71428571	34.5	1.803708629	0.071276996	Dunn Test	0.133644368	ns
TNFa	PAS-highF-highG	naive-noF-noG	8	4	19.9375	13.0625	33	2.069588581	0.038490888	Dunn Test	0.137813292	ns
TNFa	PAS-noF-lowG	naive-noF-highG	7	5	18.38571429	24.21428571	42.6	1.995964713	0.045937764	Dunn Test	0.137813292	ns
TNFa	naive-highF-highG	naive-noF-highG	14	5	16.63571429	25.96428571	42.6	2.029750352	0.042381922	Dunn Test	0.137813292	ns
TGFa	PAS-highF-highG	naive-noF-lowG	8	16	13.84375	22.6875	36.53125	2.032234348	0.042129937	Dunn Test	0.137897271	ns
TGFa	PAS-noF-lowG	naive-noF-noG	7	4	19.67857143	25.57142857	45.25	1.995707623	0.045965757	Dunn Test	0.137897271	ns
MIP_1b	PAS-noF-lowG	naive-noF-noG	7	4	17.57142857	30.42857143	48	1.782045127	0.074741873	Dunn Test	0.138925223	ns
MIP_1b	naive-highF-highG	naive-noF-lowG	14	16	9.96875	20	29.96875	1.731542037	0.083355134	Dunn Test	0.138925223	ns
IL_10	PAS-noF-lowG	naive-noF-lowG	7	16	12.33035714	19.85714286	32.1875	1.729550103	0.083710687	Dunn Test	0.139517812	ns
MCP_1	naive-highF-highG	naive-noF-highG	14	5	17.97142857	24.42857143	42.4	2.192639426	0.028333368	Dunn Test	0.141666841	ns
IL_17F	naive-highF-highG	naive-noF-highG	14	5	17.9	19.5	37.4	2.183924643	0.028967786	Dunn Test	0.144838929	ns
IL_1a	PAS-highF-highG	PAS-noF-lowG	8	7	14.84821429	16.9375	31.78571429	1.825223641	0.067967288	Dunn Test	0.145644188	ns
IL_1a	PAS-noF-lowG	naive-noF-noG	7	4	18.21428571	31.78571429	50	1.848793019	0.064487706	Dunn Test	0.145644188	ns
G_CSF	naive-noF-highG	naive-noF-lowG	5	16	-13.775	46.4	32.625	-1.708989333	0.087452925	Dunn Test	0.145754876	ns
Eotaxin_2	PAS-noF-lowG	naive-highF-highG	7	14	12.42857143	12.14285714	24.57142857	1.70662067	0.087892581	Dunn Test	0.146487634	ns
CTACK	PAS-highF-highG	PAS-noF-lowG	8	7	-15.98214286	47.125	31.14285714	-1.962889223	0.049659047	Dunn Test	0.148977142	ns
sTNFRII	naive-highF-highG	naive-noF-highG	14	5	15.4	31	46.4	1.878907235	0.060257161	Dunn Test	0.150642902	ns
sTNFRII	PAS-highF-highG	naive-noF-lowG	8	16	12.3125	16	28.3125	1.807415514	0.070697517	Dunn Test	0.151494679	ns
IL_17F	PAS-noF-lowG	naive-noF-highG	7	5	18.82857143	18.57142857	37.4	2.043963649	0.040957138	Dunn Test	0.153589269	ns
PDGF_AB_BB	PAS-highF-highG	naive-noF-noG	8	4	20.625	22.625	43.25	2.155963656	0.031086503	Dunn Test	0.155432516	ns
IL_1RA	naive-highF-highG	naive-noF-lowG	14	16	9.9375	23	32.9375	1.72604821	0.08433874	Dunn Test	0.158135137	ns
IL_10	naive-noF-highG	naive-noF-lowG	5	16	-13.0125	45.2	32.1875	-1.614390105	0.106442837	Dunn Test	0.159664255	ns
TNFa	PAS-highF-highG	naive-highF-highG	8	14	12.90178571	13.0625	25.96428571	1.850446138	0.064249274	Dunn Test	0.160623186	ns
sCD40L	PAS-noF-lowG	naive-highF-highG	7	14	-13.67857143	28.21428571	14.53571429	-1.878478372	0.060315753	Dunn Test	0.166733031	ns
sCD40L	naive-noF-highG	naive-noF-noG	5	4	19.35	18.4	37.75	1.833735862	0.066693212	Dunn Test	0.166733031	ns
IL_1RA	PAS-noF-lowG	naive-noF-highG	7	5	15.11428571	29.28571429	44.4	1.640753824	0.100848527	Dunn Test	0.168080878	ns
TGFa	naive-noF-highG	naive-noF-noG	5	4	19.25	26	45.25	1.824085338	0.068139172	Dunn Test	0.170347929	ns
GROa	PAS-highF-highG	naive-highF-highG	8	14	-12.58035714	32.9375	20.35714286	-1.804310668	0.071182618	Dunn Test	0.173155035	ns
GROa	PAS-highF-highG	naive-noF-highG	8	5	-16.1375	32.9375	16.8	-1.799348351	0.071963594	Dunn Test	0.173155035	ns
GROa	PAS-highF-highG	naive-noF-noG	8	4	15.8125	32.9375	48.75	1.641366556	0.100721348	Dunn Test	0.173155035	ns
GROa	PAS-noF-lowG	naive-highF-highG	7	14	-12.35714286	32.71428571	20.35714286	-1.696844845	0.089725998	Dunn Test	0.173155035	ns
GROa	PAS-noF-lowG	naive-noF-highG	7	5	-15.91428571	32.71428571	16.8	-1.727631944	0.084054232	Dunn Test	0.173155035	ns
GROa	PAS-noF-lowG	naive-noF-noG	7	4	16.03571429	32.71428571	48.75	1.626266284	0.103893021	Dunn Test	0.173155035	ns
IL_22	naive-noF-highG	naive-noF-noG	5	4	-19.75	49	29.25	-1.89172738	0.058527313	Dunn Test	0.17558194	ns
IL_18	PAS-noF-lowG	naive-noF-highG	7	5	-16.97142857	38.57142857	21.6	-1.842428966	0.065412428	Dunn Test	0.178821649	ns
IL_18	naive-noF-highG	naive-noF-lowG	5	16	14.525	21.6	36.125	1.802106446	0.07152866	Dunn Test	0.178821649	ns
sIL_1RII	naive-highF-highG	naive-noF-highG	14	5	16.07142857	23.92857143	40	1.960826196	0.049899301	Dunn Test	0.187122379	ns
IL_1a	naive-highF-highG	naive-noF-lowG	14	16	9.464285714	21.78571429	31.25	1.64529849	0.099908271	Dunn Test	0.187328008	ns
Eotaxin_2	PAS-highF-highG	naive-highF-highG	8	14	10.69642857	13.875	24.57142857	1.534083026	0.125009229	Dunn Test	0.187513843	ns
MCP_4	PAS-noF-lowG	naive-noF-highG	7	5	-15.72857143	28.42857143	12.7	-1.707568706	0.087716399	Dunn Test	0.187963713	ns
MCP_4	naive-highF-highG	naive-noF-lowG	14	16	10.40625	20.25	30.65625	1.807603385	0.070668251	Dunn Test	0.187963713	ns
MCP_4	naive-highF-highG	naive-noF-noG	14	4	15.375	20.25	35.625	1.723925105	0.084721364	Dunn Test	0.187963713	ns
FGF_2	PAS-highF-highG	PAS-noF-lowG	8	7	12.91071429	20.875	33.78571429	1.585693806	0.112808785	Dunn Test	0.188014642	ns
MIP_1b	naive-noF-highG	naive-noF-lowG	5	16	-12.23125	42.2	29.96875	-1.517522511	0.129134814	Dunn Test	0.193702222	ns
MCP_3	naive-noF-lowG	naive-noF-noG	16	4	13.625	29.375	43	1.549258539	0.121319582	Dunn Test	0.202199304	ns
sIL_1RII	PAS-noF-lowG	naive-noF-noG	7	4	17.14285714	26.85714286	44	1.738514341	0.082120225	Dunn Test	0.205300564	ns
sIL_1RII	naive-noF-lowG	naive-noF-noG	16	4	16	28	44	1.81931278	0.068863725	Dunn Test	0.205300564	ns
sTNFRII	naive-highF-highG	naive-noF-noG	14	4	-14.25	31	16.75	-1.597662434	0.110118123	Dunn Test	0.206471481	ns
MIP_1b	PAS-noF-lowG	naive-highF-highG	7	14	-10.42857143	30.42857143	20	-1.432046643	0.152130473	Dunn Test	0.207450645	ns
sIL_4R	PAS-noF-lowG	naive-highF-highG	7	14	14.75	22	36.75	2.036516956	0.041698472	Dunn Test	0.208492361	ns
sIL_4R	naive-noF-highG	naive-noF-lowG	5	16	-17.11875	37.4	20.28125	-2.135502161	0.032720014	Dunn Test	0.208492361	ns
IL_8	PAS-noF-lowG	naive-noF-highG	7	5	-14.35714286	34.85714286	20.5	-1.558650172	0.119079201	Dunn Test	0.218226852	ns
IL_8	PAS-noF-lowG	naive-noF-noG	7	4	14.89285714	34.85714286	49.75	1.510420695	0.130936111	Dunn Test	0.218226852	ns
IL_22	PAS-noF-lowG	naive-highF-highG	7	14	12.28571429	18.71428571	31	1.705302812	0.088137963	Dunn Test	0.220344909	ns
MCP_1	PAS-noF-lowG	naive-noF-highG	7	5	17.4	25	42.4	1.888882947	0.058907515	Dunn Test	0.220903181	ns
M_CSF	PAS-noF-lowG	naive-noF-noG	7	4	15.96428571	34.28571429	50.25	1.619022336	0.105442457	Dunn Test	0.225948123	ns
IL_6	PAS-noF-lowG	naive-highF-highG	7	14	12.92857143	20	32.92857143	1.775277824	0.075852025	Dunn Test	0.227556076	ns
IL_1RA	naive-noF-highG	naive-noF-lowG	5	16	-11.4625	44.4	32.9375	-1.422090035	0.155000115	Dunn Test	0.232500173	ns
CTACK	PAS-noF-lowG	naive-highF-highG	7	14	-12.14285714	31.14285714	19	-1.667388011	0.095437276	Dunn Test	0.23859319	ns
IL_16	PAS-highF-highG	naive-noF-lowG	8	16	12.5625	23.625	36.1875	1.844114307	0.065166483	Dunn Test	0.242528479	ns
IL_16	PAS-noF-lowG	naive-highF-highG	7	14	-14.14285714	32.57142857	18.42857143	-1.942016625	0.052135088	Dunn Test	0.242528479	ns
IL_16	naive-highF-highG	naive-noF-noG	14	4	15.57142857	18.42857143	34	1.745816594	0.080842826	Dunn Test	0.242528479	ns
IL_16	naive-noF-highG	naive-noF-lowG	5	16	17.1875	19	36.1875	2.132359649	0.032977292	Dunn Test	0.242528479	ns
sIL_1RII	PAS-highF-highG	naive-noF-lowG	8	16	10.75	17.25	28	1.578048063	0.114554568	Dunn Test	0.245474075	ns
MIP_1b	PAS-noF-lowG	naive-noF-highG	7	5	11.77142857	30.42857143	42.2	1.277913693	0.201279859	Dunn Test	0.251599824	ns
Eotaxin_2	naive-noF-highG	naive-noF-noG	5	4	-14	46	32	-1.326582235	0.184646916	Dunn Test	0.251791249	ns
MCP_2	PAS-highF-highG	naive-highF-highG	8	14	-11.4375	27.4375	16	-1.640430106	0.10091577	Dunn Test	0.252289425	ns
MCP_2	PAS-highF-highG	naive-noF-noG	8	4	16.8125	27.4375	44.25	1.745201656	0.080949773	Dunn Test	0.252289425	ns
MCP_2	PAS-noF-lowG	naive-highF-highG	7	14	-12.92857143	28.92857143	16	-1.775345496	0.075840858	Dunn Test	0.252289425	ns
MCP_2	naive-highF-highG	naive-noF-highG	14	5	13.6	16	29.6	1.659357952	0.097043684	Dunn Test	0.252289425	ns
IL_10	PAS-highF-highG	PAS-noF-lowG	8	7	10.35714286	9.5	19.85714286	1.272039944	0.203358928	Dunn Test	0.254198659	ns
IL_10	naive-noF-lowG	naive-noF-noG	16	4	11.5625	32.1875	43.75	1.314737751	0.188598055	Dunn Test	0.254198659	ns
G_CSF	PAS-noF-lowG	naive-highF-highG	7	14	10	16.71428571	26.71428571	1.373143068	0.169707874	Dunn Test	0.254561812	ns
PDGF_AB_BB	PAS-highF-highG	naive-highF-highG	8	14	12.01785714	22.625	34.64285714	1.735752584	0.082607591	Dunn Test	0.254991155	ns
PDGF_AB_BB	naive-noF-highG	naive-noF-noG	5	4	18.05	25.2	43.25	1.722400178	0.084997052	Dunn Test	0.254991155	ns
sIL_1RII	naive-noF-highG	naive-noF-lowG	5	16	-12	40	28	-1.488774737	0.136546697	Dunn Test	0.256025057	ns
sIL_1RII	PAS-noF-lowG	naive-noF-highG	7	5	13.14285714	26.85714286	40	1.426742456	0.153654143	Dunn Test	0.256090239	ns
MCP_2	PAS-noF-lowG	naive-noF-noG	7	4	15.32142857	28.92857143	44.25	1.553856422	0.120218669	Dunn Test	0.257611433	ns
sVEGFR1	PAS-highF-highG	PAS-noF-lowG	8	7	11.58928571	10.125	21.71428571	1.423368833	0.154629262	Dunn Test	0.257715437	ns
IL_18	naive-highF-highG	naive-noF-noG	14	4	13.76785714	16.85714286	30.625	1.543665027	0.122669503	Dunn Test	0.26286322	ns
IL_10	naive-highF-highG	naive-noF-lowG	14	16	6.901785714	25.28571429	32.1875	1.198773824	0.230615903	Dunn Test	0.266095273	ns
TGFa	PAS-noF-lowG	naive-noF-lowG	7	16	10.95982143	25.57142857	36.53125	1.537337592	0.12421066	Dunn Test	0.266165701	ns
SDF_1a_B	PAS-noF-lowG	naive-noF-noG	7	4	-13.28571429	25.28571429	12	-1.347348614	0.177867982	Dunn Test	0.271055941	ns
SDF_1a_B	naive-highF-highG	naive-noF-highG	14	5	-10.97142857	24.57142857	13.6	-1.338590683	0.180703961	Dunn Test	0.271055941	ns
SDF_1a_B	naive-highF-highG	naive-noF-noG	14	4	-12.57142857	24.57142857	12	-1.409466608	0.15869724	Dunn Test	0.271055941	ns
sIL_4R	PAS-highF-highG	naive-highF-highG	8	14	12.0625	24.6875	36.75	1.739512752	0.081944611	Dunn Test	0.278313496	ns
sIL_4R	PAS-noF-lowG	naive-noF-highG	7	5	15.4	22	37.4	1.680957525	0.092771165	Dunn Test	0.278313496	ns
SDF_1a_B	PAS-noF-lowG	naive-noF-highG	7	5	-11.68571429	25.28571429	13.6	-1.26856014	0.204597988	Dunn Test	0.278997257	ns
MCP_2	naive-noF-highG	naive-noF-noG	5	4	14.65	29.6	44.25	1.388226469	0.165068095	Dunn Test	0.279952812	ns
MCP_2	naive-noF-lowG	naive-noF-noG	16	4	12.125	32.125	44.25	1.378750521	0.167971687	Dunn Test	0.279952812	ns
IL_1a	PAS-noF-lowG	naive-highF-highG	7	14	-10	31.78571429	21.78571429	-1.374348476	0.169333524	Dunn Test	0.282222539	ns
PDGF_AB_BB	PAS-noF-lowG	naive-noF-noG	7	4	15.39285714	27.85714286	43.25	1.572045183	0.115940073	Dunn Test	0.289850182	ns
IL_8	naive-noF-highG	naive-noF-lowG	5	16	10.21875	20.5	30.71875	1.267857229	0.20484894	Dunn Test	0.307273411	ns
Eotaxin_2	naive-noF-highG	naive-noF-lowG	5	16	-9.3125	46	36.6875	-1.155351228	0.247946626	Dunn Test	0.309933282	ns
sTNFRII	naive-noF-lowG	naive-noF-noG	16	4	-11.5625	28.3125	16.75	-1.314737751	0.188598055	Dunn Test	0.314330091	ns
IL_6	PAS-highF-highG	naive-noF-noG	8	4	14.75	17	31.75	1.531047924	0.125757549	Dunn Test	0.314393872	ns
TNFa	PAS-highF-highG	PAS-noF-lowG	8	7	11.15178571	13.0625	24.21428571	1.369688321	0.170784216	Dunn Test	0.320220405	ns
TNFa	naive-noF-highG	naive-noF-lowG	5	16	-11.19375	42.6	31.40625	-1.388800622	0.164893386	Dunn Test	0.320220405	ns
M_CSF	PAS-highF-highG	PAS-noF-lowG	8	7	10.84821429	23.4375	34.28571429	1.332377576	0.182736147	Dunn Test	0.320527755	ns
M_CSF	naive-highF-highG	naive-noF-highG	14	5	10.68571429	16.71428571	27.4	1.303756399	0.192316653	Dunn Test	0.320527755	ns
GROa	naive-noF-highG	naive-noF-lowG	5	16	9.98125	16.8	26.78125	1.238343005	0.215588904	Dunn Test	0.323383357	ns
IL_16	PAS-noF-lowG	naive-noF-highG	7	5	-13.57142857	32.57142857	19	-1.473266666	0.140679145	Dunn Test	0.332611049	ns
IL_16	naive-noF-highG	naive-noF-noG	5	4	15	19	34	1.421338109	0.15521849	Dunn Test	0.332611049	ns
TGFa	PAS-noF-lowG	naive-highF-highG	7	14	-9.214285714	25.57142857	16.35714286	-1.26527737	0.205771916	Dunn Test	0.342953193	ns
TGFa	naive-noF-highG	naive-noF-lowG	5	16	10.53125	26	36.53125	1.306579814	0.191355456	Dunn Test	0.342953193	ns
IL_6	PAS-highF-highG	naive-noF-lowG	8	16	8.375	17	25.375	1.229409538	0.218918296	Dunn Test	0.350123242	ns
IL_6	PAS-noF-lowG	naive-noF-noG	7	4	11.75	20	31.75	1.191606704	0.233415495	Dunn Test	0.350123242	ns
IL_6	naive-highF-highG	naive-noF-highG	14	5	10.07142857	32.92857143	43	1.228784416	0.219152646	Dunn Test	0.350123242	ns
IL_6	naive-highF-highG	naive-noF-lowG	14	16	-7.553571429	32.92857143	25.375	-1.311982737	0.189525959	Dunn Test	0.350123242	ns
IL_22	naive-highF-highG	naive-noF-lowG	14	16	-7.9375	31	23.0625	-1.393621464	0.163431943	Dunn Test	0.350211307	ns
6CKine	PAS-noF-lowG	naive-noF-noG	7	4	-16.53571429	33.28571429	16.75	-1.676973919	0.093547582	Dunn Test	0.350803433	ns
G_CSF	naive-noF-highG	naive-noF-noG	5	4	-11.9	46.4	34.5	-1.1275949	0.259491042	Dunn Test	0.35385142	ns
SDF_1a_B	naive-highF-highG	naive-noF-lowG	14	16	6.178571429	24.57142857	30.75	1.073158456	0.283200027	Dunn Test	0.354000034	ns
sIL_1RII	PAS-highF-highG	PAS-noF-lowG	8	7	9.607142857	17.25	26.85714286	1.179926706	0.238029367	Dunn Test	0.357044051	ns
MCP_1	PAS-highF-highG	naive-noF-noG	8	4	15	15.25	30.25	1.556997888	0.119470987	Dunn Test	0.35841296	ns
TGFa	naive-highF-highG	naive-noF-highG	14	5	9.642857143	16.35714286	26	1.176518141	0.239387888	Dunn Test	0.359081832	ns
GROa	naive-highF-highG	naive-noF-lowG	14	16	6.424107143	20.35714286	26.78125	1.115826915	0.26449623	Dunn Test	0.360676678	ns
IP_10	PAS-highF-highG	PAS-noF-lowG	8	7	9.410714286	11.875	21.28571429	1.155801811	0.247762232	Dunn Test	0.368293775	ns
IP_10	PAS-highF-highG	naive-noF-noG	8	4	10.625	11.875	22.5	1.102873504	0.270082102	Dunn Test	0.368293775	ns
IP_10	PAS-noF-lowG	naive-highF-highG	7	14	8.857142857	21.28571429	30.14285714	1.216212432	0.223904009	Dunn Test	0.368293775	ns
IP_10	PAS-noF-lowG	naive-noF-lowG	7	16	9.026785714	21.28571429	30.3125	1.266165934	0.205453681	Dunn Test	0.368293775	ns
MCP_1	PAS-highF-highG	naive-highF-highG	8	14	9.178571429	15.25	24.42857143	1.316391779	0.18804258	Dunn Test	0.374364757	ns
MCP_1	naive-highF-highG	naive-noF-lowG	14	16	7.633928571	24.42857143	32.0625	1.32594	0.184859572	Dunn Test	0.374364757	ns
MCP_1	naive-noF-highG	naive-noF-lowG	5	16	-10.3375	42.4	32.0625	-1.282517403	0.199661204	Dunn Test	0.374364757	ns
MCP_1	PAS-highF-highG	PAS-noF-lowG	8	7	9.75	15.25	25	1.197472085	0.231122602	Dunn Test	0.374423207	ns
MCP_1	naive-noF-highG	naive-noF-noG	5	4	-12.15	42.4	30.25	-1.151283868	0.249615471	Dunn Test	0.374423207	ns
sCD40L	PAS-highF-highG	naive-noF-highG	8	5	-11.475	29.875	18.4	-1.279596607	0.200687044	Dunn Test	0.376288207	ns
sCD40L	PAS-noF-lowG	naive-noF-lowG	7	16	9.410714286	28.21428571	37.625	1.32016966	0.186778379	Dunn Test	0.376288207	ns
IL_1RA	PAS-noF-lowG	naive-noF-noG	7	4	10.71428571	29.28571429	40	1.086571463	0.277226242	Dunn Test	0.378035785	ns
G_CSF	naive-highF-highG	naive-noF-lowG	14	16	5.910714286	26.71428571	32.625	1.026634245	0.304592722	Dunn Test	0.380740903	ns
sIL_4R	PAS-highF-highG	naive-noF-highG	8	5	12.7125	24.6875	37.4	1.42521999	0.15409362	Dunn Test	0.385234049	ns
MCP_3	PAS-highF-highG	naive-highF-highG	8	14	7.857142857	15.5	23.35714286	1.12687234	0.25979646	Dunn Test	0.38969469	ns
IL_6	naive-noF-highG	naive-noF-noG	5	4	-11.25	43	31.75	-1.066003582	0.286422023	Dunn Test	0.390575486	ns
6CKine	PAS-noF-lowG	naive-highF-highG	7	14	-10.71428571	33.28571429	22.57142857	-1.471252756	0.141222775	Dunn Test	0.394093752	ns
6CKine	PAS-noF-lowG	naive-noF-lowG	7	16	-9.473214286	33.28571429	23.8125	-1.328810741	0.183910417	Dunn Test	0.394093752	ns
6CKine	naive-noF-highG	naive-noF-noG	5	4	-14.35	31.1	16.75	-1.359772706	0.173901862	Dunn Test	0.394093752	ns
MCP_4	PAS-highF-highG	PAS-noF-lowG	8	7	-9.821428571	38.25	28.42857143	-1.206336742	0.227687676	Dunn Test	0.39739726	ns
MCP_4	PAS-highF-highG	naive-noF-lowG	8	16	-7.59375	38.25	30.65625	-1.114810802	0.264931507	Dunn Test	0.39739726	ns
MCP_4	PAS-noF-lowG	naive-highF-highG	7	14	-8.178571429	28.42857143	20.25	-1.12312049	0.261386325	Dunn Test	0.39739726	ns
MCP_3	naive-highF-highG	naive-noF-lowG	14	16	6.017857143	23.35714286	29.375	1.04524393	0.295910245	Dunn Test	0.40351397	ns
MCP_3	PAS-highF-highG	PAS-noF-lowG	8	7	7.928571429	15.5	23.42857143	0.973768509	0.330171493	Dunn Test	0.412714366	ns
IL_8	PAS-highF-highG	naive-noF-highG	8	5	-9.125	29.625	20.5	-1.017485956	0.30892231	Dunn Test	0.421257695	ns
MIP_1b	PAS-highF-highG	naive-highF-highG	8	14	6.3125	13.6875	20	0.905373993	0.365267289	Dunn Test	0.421462256	ns
IL_17F	PAS-highF-highG	PAS-noF-lowG	8	7	-9.178571429	27.75	18.57142857	-1.127290571	0.259619648	Dunn Test	0.422914553	ns
IL_17F	PAS-highF-highG	naive-highF-highG	8	14	-8.25	27.75	19.5	-1.183215957	0.236723571	Dunn Test	0.422914553	ns
IL_17F	PAS-highF-highG	naive-noF-highG	8	5	9.65	27.75	37.4	1.07596472	0.281943035	Dunn Test	0.422914553	ns
IL_17F	PAS-highF-highG	naive-noF-lowG	8	16	7.9375	27.75	35.6875	1.165186651	0.243943448	Dunn Test	0.422914553	ns
IL_17F	naive-noF-highG	naive-noF-noG	5	4	-11.9	37.4	25.5	-1.1275949	0.259491042	Dunn Test	0.422914553	ns
IL_17F	naive-noF-lowG	naive-noF-noG	16	4	-10.1875	35.6875	25.5	-1.158390559	0.24670469	Dunn Test	0.422914553	ns
sCD40L	PAS-highF-highG	naive-noF-lowG	8	16	7.75	29.875	37.625	1.137792673	0.255207065	Dunn Test	0.425345109	ns
sCD40L	PAS-noF-lowG	naive-noF-highG	7	5	-9.814285714	28.21428571	18.4	-1.065526272	0.286637843	Dunn Test	0.429956765	ns
LIF	PAS-noF-lowG	naive-highF-highG	7	14	7.714285714	14.57142857	22.28571429	1.059685793	0.289287568	Dunn Test	0.433931352	ns
TGFa	naive-noF-lowG	naive-noF-noG	16	4	8.71875	36.53125	45.25	0.991402226	0.321489214	Dunn Test	0.438394382	ns
MCP_1	PAS-noF-lowG	naive-noF-lowG	7	16	7.0625	25	32.0625	0.990640211	0.321861295	Dunn Test	0.438901766	ns
G_CSF	naive-highF-highG	naive-noF-noG	14	4	7.785714286	26.71428571	34.5	0.872908297	0.382713063	Dunn Test	0.441591996	ns
sTNFRII	PAS-highF-highG	PAS-noF-lowG	8	7	8.428571429	16	24.42857143	1.035177333	0.300586102	Dunn Test	0.450879153	ns
IP_10	naive-highF-highG	naive-noF-noG	14	4	-7.642857143	30.14285714	22.5	-0.856891631	0.391504778	Dunn Test	0.451736283	ns
IP_10	naive-noF-lowG	naive-noF-noG	16	4	-7.8125	30.3125	22.5	-0.888336318	0.374359869	Dunn Test	0.451736283	ns
sCD40L	PAS-noF-lowG	naive-noF-noG	7	4	9.535714286	28.21428571	37.75	0.967159204	0.333464453	Dunn Test	0.454724254	ns
TGFa	PAS-highF-highG	naive-highF-highG	8	14	-6.330357143	22.6875	16.35714286	-0.907917859	0.363921621	Dunn Test	0.454902027	ns
6CKine	PAS-highF-highG	naive-noF-highG	8	5	-10.4625	41.5625	31.1	-1.166579837	0.24338009	Dunn Test	0.456337668	ns
M_CSF	PAS-highF-highG	naive-highF-highG	8	14	-6.723214286	23.4375	16.71428571	-0.96426255	0.334914312	Dunn Test	0.456701334	ns
M_CSF	PAS-highF-highG	naive-noF-lowG	8	16	6.90625	23.4375	30.34375	1.013823456	0.310667001	Dunn Test	0.456701334	ns
GROa	PAS-highF-highG	naive-noF-lowG	8	16	-6.15625	32.9375	26.78125	-0.903724981	0.366141249	Dunn Test	0.457676562	ns
sIL_1RII	PAS-highF-highG	naive-highF-highG	8	14	6.678571429	17.25	23.92857143	0.957841489	0.338142695	Dunn Test	0.461103675	ns
6CKine	PAS-highF-highG	PAS-noF-lowG	8	7	-8.276785714	41.5625	33.28571429	-1.016554743	0.309365293	Dunn Test	0.464047939	ns
6CKine	naive-highF-highG	naive-noF-highG	14	5	8.528571429	22.57142857	31.1	1.040564933	0.298077513	Dunn Test	0.464047939	ns
TNFa	PAS-noF-lowG	naive-noF-lowG	7	16	7.191964286	24.21428571	31.40625	1.008838316	0.313052182	Dunn Test	0.466146332	ns
TNFa	PAS-noF-lowG	naive-noF-noG	7	4	8.785714286	24.21428571	33	0.891022563	0.372917066	Dunn Test	0.466146332	ns
TNFa	naive-highF-highG	naive-noF-lowG	14	16	5.441964286	25.96428571	31.40625	0.945252908	0.344529774	Dunn Test	0.466146332	ns
TNFa	naive-noF-highG	naive-noF-noG	5	4	-9.6	42.6	33	-0.909691065	0.362985458	Dunn Test	0.466146332	ns
MCP_3	PAS-noF-lowG	naive-noF-lowG	7	16	5.946428571	23.42857143	29.375	0.834091505	0.404229422	Dunn Test	0.466418563	ns
Eotaxin_2	naive-highF-highG	naive-noF-noG	14	4	7.428571429	24.57142857	32	0.832866632	0.40491995	Dunn Test	0.467215327	ns
GROa	PAS-noF-lowG	naive-noF-lowG	7	16	-5.933035714	32.71428571	26.78125	-0.832228782	0.405279821	Dunn Test	0.467630562	ns
IL_16	PAS-highF-highG	PAS-noF-lowG	8	7	8.946428571	23.625	32.57142857	1.098779331	0.27186433	Dunn Test	0.46919071	ns
IL_16	PAS-highF-highG	naive-noF-noG	8	4	10.375	23.625	34	1.076923539	0.281514426	Dunn Test	0.46919071	ns
IL_22	PAS-highF-highG	naive-highF-highG	8	14	7.375	23.625	31	1.069196189	0.284981276	Dunn Test	0.474968793	ns
IL_22	PAS-noF-lowG	naive-noF-noG	7	4	10.53571429	18.71428571	29.25	1.080051251	0.280119358	Dunn Test	0.474968793	ns
RANTES	PAS-noF-lowG	naive-noF-noG	7	4	9.142857143	41.85714286	51	0.92722532	0.353809559	Dunn Test	0.482467581	ns
IL_1RA	PAS-noF-lowG	naive-highF-highG	7	14	-6.285714286	29.28571429	23	-0.8631185	0.388072317	Dunn Test	0.485090397	ns
MCP_4	naive-highF-highG	naive-noF-highG	14	5	-7.55	20.25	12.7	-0.921222804	0.356934115	Dunn Test	0.486728338	ns
IL_1RA	naive-noF-lowG	naive-noF-noG	16	4	7.0625	32.9375	40	0.803056032	0.421942349	Dunn Test	0.486856557	ns
IL_10	PAS-noF-lowG	naive-highF-highG	7	14	5.428571429	19.85714286	25.28571429	0.745420523	0.456017541	Dunn Test	0.488590223	ns
TNFa	naive-highF-highG	naive-noF-noG	14	4	7.035714286	25.96428571	33	0.78885087	0.430199174	Dunn Test	0.496383662	ns
6CKine	naive-noF-highG	naive-noF-lowG	5	16	-7.2875	31.1	23.8125	-0.904137723	0.365922378	Dunn Test	0.498985061	ns
sTNFRII	PAS-noF-lowG	naive-highF-highG	7	14	6.571428571	24.42857143	31	0.902351159	0.366870357	Dunn Test	0.50027776	ns
sVEGFR1	naive-noF-highG	naive-noF-noG	5	4	-10.1	39.6	29.5	-0.957034327	0.338549929	Dunn Test	0.507824894	ns
SDF_1a_B	PAS-noF-lowG	naive-noF-lowG	7	16	5.464285714	25.28571429	30.75	0.766462464	0.443401178	Dunn Test	0.511616744	ns
sCD40L	PAS-highF-highG	naive-noF-noG	8	4	7.875	29.875	37.75	0.817517381	0.413632821	Dunn Test	0.517041026	ns
PDGF_AB_BB	PAS-noF-lowG	naive-highF-highG	7	14	6.785714286	27.85714286	34.64285714	0.93834398	0.348067665	Dunn Test	0.522101497	ns
PDGF_AB_BB	PAS-noF-lowG	naive-noF-lowG	7	16	-7.544642857	27.85714286	20.3125	-1.065729265	0.286546044	Dunn Test	0.522101497	ns
PDGF_AB_BB	naive-highF-highG	naive-noF-highG	14	5	-9.442857143	34.64285714	25.2	-1.160215735	0.245960982	Dunn Test	0.522101497	ns
PDGF_AB_BB	naive-highF-highG	naive-noF-noG	14	4	8.607142857	34.64285714	43.25	0.97180669	0.331146727	Dunn Test	0.522101497	ns
CTACK	naive-highF-highG	naive-noF-lowG	14	16	6.6875	19	25.6875	1.161554456	0.245416491	Dunn Test	0.525892481	ns
6CKine	naive-noF-lowG	naive-noF-noG	16	4	-7.0625	23.8125	16.75	-0.803071337	0.421933503	Dunn Test	0.527416879	ns
IL_1a	PAS-highF-highG	naive-noF-highG	8	5	7.4625	16.9375	24.4	0.832791221	0.404962487	Dunn Test	0.527850656	ns
IL_1a	PAS-noF-lowG	naive-noF-highG	7	5	-7.385714286	31.78571429	24.4	-0.802471056	0.422280525	Dunn Test	0.527850656	ns
IL_1a	naive-noF-highG	naive-noF-lowG	5	16	6.85	24.4	31.25	0.850588276	0.394998104	Dunn Test	0.527850656	ns
sVEGFR1	naive-noF-lowG	naive-noF-noG	16	4	-7.5	37	29.5	-0.852802865	0.393768635	Dunn Test	0.536957229	ns
sVEGFR1	PAS-noF-lowG	naive-noF-noG	7	4	7.785714286	21.71428571	29.5	0.789575263	0.429775859	Dunn Test	0.537219824	ns
IL_6	PAS-noF-lowG	naive-noF-lowG	7	16	5.375	20	25.375	0.753938568	0.450886111	Dunn Test	0.540604797	ns
IL_6	naive-noF-lowG	naive-noF-noG	16	4	6.375	25.375	31.75	0.724882436	0.468524157	Dunn Test	0.540604797	ns
sTNFRII	PAS-noF-lowG	naive-noF-noG	7	4	-7.678571429	24.42857143	16.75	-0.778709549	0.43615083	Dunn Test	0.545188538	ns
RANTES	PAS-highF-highG	naive-noF-highG	8	5	6.8125	17.1875	24	0.759600969	0.447493139	Dunn Test	0.559366424	ns
IL_1a	PAS-highF-highG	naive-highF-highG	8	14	4.848214286	16.9375	21.78571429	0.695941849	0.486465248	Dunn Test	0.561306055	ns
RANTES	naive-highF-highG	naive-noF-highG	14	5	5.178571429	18.82142857	24	0.631833816	0.527495474	Dunn Test	0.565173722	ns
RANTES	naive-noF-highG	naive-noF-lowG	5	16	5.1875	24	29.1875	0.643597178	0.51983668	Dunn Test	0.565173722	ns
M_CSF	PAS-noF-lowG	naive-noF-highG	7	5	-6.885714286	34.28571429	27.4	-0.747503229	0.454759855	Dunn Test	0.568449818	ns
sIL_4R	naive-highF-highG	naive-noF-noG	14	4	-9.875	36.75	26.875	-1.113236622	0.265606818	Dunn Test	0.569157467	ns
CTACK	PAS-noF-lowG	naive-noF-noG	7	4	-10.14285714	31.14285714	21	-1.028620985	0.303657813	Dunn Test	0.569358399	ns
MCP_4	PAS-noF-lowG	naive-noF-noG	7	4	7.196428571	28.42857143	35.625	0.729869476	0.465469972	Dunn Test	0.581837465	ns
sIL_4R	naive-noF-highG	naive-noF-noG	5	4	-10.525	37.4	26.875	-1.002786474	0.315963897	Dunn Test	0.592432306	ns
6CKine	naive-highF-highG	naive-noF-noG	14	4	-5.821428571	22.57142857	16.75	-0.652691579	0.513955132	Dunn Test	0.593025153	ns
sIL_1RII	naive-highF-highG	naive-noF-lowG	14	16	4.071428571	23.92857143	28	0.707168	0.479462082	Dunn Test	0.599327603	ns
IL_8	PAS-highF-highG	PAS-noF-lowG	8	7	5.232142857	29.625	34.85714286	0.642636233	0.520460167	Dunn Test	0.600530962	ns
IL_8	naive-highF-highG	naive-noF-highG	14	5	5.428571429	15.07142857	20.5	0.662361387	0.507739644	Dunn Test	0.600530962	ns
IL_8	PAS-noF-lowG	naive-noF-lowG	7	16	-4.138392857	34.85714286	30.71875	-0.580515794	0.561566839	Dunn Test	0.601678756	ns
MIP_1b	naive-noF-highG	naive-noF-noG	5	4	5.8	42.2	48	0.549605019	0.582590316	Dunn Test	0.62420391	ns
IL_18	PAS-highF-highG	naive-noF-noG	8	4	9.3125	21.3125	30.625	0.966673036	0.33370751	Dunn Test	0.625701582	ns
IL_17F	PAS-noF-lowG	naive-noF-noG	7	4	6.928571429	18.57142857	25.5	0.702649546	0.482274177	Dunn Test	0.626422732	ns
IL_17F	naive-highF-highG	naive-noF-noG	14	4	6	19.5	25.5	0.672699972	0.501138185	Dunn Test	0.626422732	ns
IL_18	PAS-noF-lowG	naive-noF-noG	7	4	-7.946428571	38.57142857	30.625	-0.805904554	0.420297885	Dunn Test	0.630446828	ns
IL_18	naive-noF-highG	naive-noF-noG	5	4	9.025	21.6	30.625	0.855204361	0.392438023	Dunn Test	0.630446828	ns
Eotaxin_2	naive-noF-lowG	naive-noF-noG	16	4	-4.6875	36.6875	32	-0.533001791	0.594032341	Dunn Test	0.636463222	ns
IL_22	PAS-highF-highG	PAS-noF-lowG	8	7	-4.910714286	23.625	18.71428571	-0.609664289	0.542084215	Dunn Test	0.640444221	ns
IL_22	PAS-highF-highG	naive-noF-noG	8	4	5.625	23.625	29.25	0.590207331	0.555051658	Dunn Test	0.640444221	ns
IL_22	PAS-noF-lowG	naive-noF-lowG	7	16	4.348214286	18.71428571	23.0625	0.616529325	0.537545224	Dunn Test	0.640444221	ns
IL_22	naive-noF-lowG	naive-noF-noG	16	4	6.1875	23.0625	29.25	0.711193711	0.476964205	Dunn Test	0.640444221	ns
MCP_1	naive-highF-highG	naive-noF-noG	14	4	5.821428571	24.42857143	30.25	0.65267914	0.513963154	Dunn Test	0.642453942	ns
IL_18	PAS-highF-highG	naive-highF-highG	8	14	-4.455357143	21.3125	16.85714286	-0.639012196	0.522814998	Dunn Test	0.649387669	ns
IL_18	naive-highF-highG	naive-noF-highG	14	5	4.742857143	16.85714286	21.6	0.578683656	0.562802646	Dunn Test	0.649387669	ns
IL_18	naive-noF-lowG	naive-noF-noG	16	4	-5.5	36.125	30.625	-0.625412607	0.53170029	Dunn Test	0.649387669	ns
IL_1RA	PAS-noF-lowG	naive-noF-lowG	7	16	3.651785714	29.28571429	32.9375	0.512227366	0.608491893	Dunn Test	0.651955599	ns
FGF_2	PAS-highF-highG	naive-noF-highG	8	5	-6.375	20.875	14.5	-0.710819256	0.477196247	Dunn Test	0.65456042	ns
FGF_2	PAS-noF-lowG	naive-noF-noG	7	4	6.964285714	33.78571429	40.75	0.706284912	0.480010975	Dunn Test	0.65456042	ns
MCP_4	naive-noF-lowG	naive-noF-noG	16	4	4.96875	30.65625	35.625	0.565024974	0.572056778	Dunn Test	0.660065513	ns
CTACK	PAS-noF-lowG	naive-noF-lowG	7	16	-5.455357143	31.14285714	25.6875	-0.765210075	0.444146461	Dunn Test	0.666219692	ns
CTACK	naive-highF-highG	naive-noF-highG	14	5	6.8	19	25.8	0.829647351	0.406738197	Dunn Test	0.666219692	ns
M_CSF	PAS-noF-lowG	naive-noF-lowG	7	16	-3.941964286	34.28571429	30.34375	-0.552940568	0.580304107	Dunn Test	0.669581662	ns
sVEGFR1	naive-highF-highG	naive-noF-noG	14	4	4.928571429	24.57142857	29.5	0.552574977	0.58055448	Dunn Test	0.669870554	ns
G_CSF	PAS-highF-highG	PAS-noF-lowG	8	7	3.964285714	12.75	16.71428571	0.486884254	0.626340358	Dunn Test	0.671078955	ns
sTNFRII	PAS-noF-lowG	naive-noF-lowG	7	16	3.883928571	24.42857143	28.3125	0.544789497	0.585898303	Dunn Test	0.676036504	ns
IL_1RA	naive-noF-highG	naive-noF-noG	5	4	-4.4	44.4	40	-0.416925845	0.676732648	Dunn Test	0.676732648	ns
PDGF_AB_BB	PAS-highF-highG	PAS-noF-lowG	8	7	5.232142857	22.625	27.85714286	0.647129338	0.517548239	Dunn Test	0.676797443	ns
PDGF_AB_BB	naive-noF-highG	naive-noF-lowG	5	16	-4.8875	25.2	20.3125	-0.610639971	0.541437955	Dunn Test	0.676797443	ns
FGF_2	naive-highF-highG	naive-noF-highG	14	5	-4.785714286	19.28571429	14.5	-0.583901596	0.55928652	Dunn Test	0.679748219	ns
FGF_2	naive-noF-lowG	naive-noF-noG	16	4	4.75	36	40.75	0.540118775	0.589115123	Dunn Test	0.679748219	ns
IL_16	PAS-highF-highG	naive-highF-highG	8	14	-5.196428571	23.625	18.42857143	-0.745272388	0.45610707	Dunn Test	0.684160605	ns
MCP_1	PAS-noF-lowG	naive-noF-noG	7	4	5.25	25	30.25	0.532420017	0.594435125	Dunn Test	0.685886682	ns
sTNFRII	naive-highF-highG	naive-noF-lowG	14	16	-2.6875	31	28.3125	-0.466792912	0.640648047	Dunn Test	0.686408622	ns
M_CSF	PAS-highF-highG	naive-noF-highG	8	5	3.9625	23.4375	27.4	0.441822949	0.65861733	Dunn Test	0.705661425	ns
GROa	naive-highF-highG	naive-noF-highG	14	5	-3.557142857	20.35714286	16.8	-0.43400447	0.664285195	Dunn Test	0.711734138	ns
M_CSF	naive-noF-highG	naive-noF-lowG	5	16	2.94375	27.4	30.34375	0.365222013	0.714945687	Dunn Test	0.714945687	ns
sCD40L	naive-highF-highG	naive-noF-highG	14	5	3.864285714	14.53571429	18.4	0.471523688	0.637266808	Dunn Test	0.735307855	ns
LIF	PAS-highF-highG	PAS-noF-lowG	8	7	-4.428571429	19	14.57142857	-0.544114174	0.586362907	Dunn Test	0.73539554	ns
LIF	PAS-highF-highG	naive-highF-highG	8	14	3.285714286	19	22.28571429	0.471417248	0.637342801	Dunn Test	0.73539554	ns
LIF	naive-noF-lowG	naive-noF-noG	16	4	4.25	35.75	40	0.483439265	0.628783874	Dunn Test	0.73539554	ns
MCP_2	PAS-highF-highG	naive-noF-lowG	8	16	4.6875	27.4375	32.125	0.688128583	0.491371812	Dunn Test	0.737057718	ns
CTACK	PAS-noF-lowG	naive-noF-highG	7	5	-5.342857143	31.14285714	25.8	-0.580001824	0.561913387	Dunn Test	0.742540426	ns
CTACK	naive-noF-lowG	naive-noF-noG	16	4	-4.6875	25.6875	21	-0.533001791	0.594032341	Dunn Test	0.742540426	ns
sVEGFR1	PAS-noF-lowG	naive-highF-highG	7	14	2.857142857	21.71428571	24.57142857	0.392326591	0.694816919	Dunn Test	0.744446699	ns
sVEGFR1	naive-noF-highG	naive-noF-lowG	5	16	-2.6	39.6	37	-0.32256786	0.747022538	Dunn Test	0.747022538	ns
CTACK	naive-noF-highG	naive-noF-noG	5	4	-4.8	25.8	21	-0.454828195	0.649232844	Dunn Test	0.749114821	ns
sIL_4R	naive-noF-lowG	naive-noF-noG	16	4	6.59375	20.28125	26.875	0.753876292	0.450923508	Dunn Test	0.751539179	ns
sIL_1RII	PAS-noF-lowG	naive-highF-highG	7	14	-2.928571429	26.85714286	23.92857143	-0.402134756	0.687584856	Dunn Test	0.755004017	ns
sIL_1RII	naive-noF-highG	naive-noF-noG	5	4	4	40	44	0.379023496	0.704670416	Dunn Test	0.755004017	ns
IL_6	PAS-highF-highG	PAS-noF-lowG	8	7	3	17	20	0.368452949	0.712535522	Dunn Test	0.763430917	ns
IL_16	PAS-highF-highG	naive-noF-highG	8	5	-4.625	23.625	19	-0.515682573	0.606076128	Dunn Test	0.765002502	ns
IL_16	PAS-noF-lowG	naive-noF-lowG	7	16	3.616071429	32.57142857	36.1875	0.507217807	0.612002002	Dunn Test	0.765002502	ns
PDGF_AB_BB	PAS-highF-highG	naive-noF-highG	8	5	2.575	22.625	25.2	0.289133668	0.77247909	Dunn Test	0.77247909	ns
PDGF_AB_BB	PAS-highF-highG	naive-noF-lowG	8	16	-2.3125	22.625	20.3125	-0.341856796	0.732458665	Dunn Test	0.77247909	ns
PDGF_AB_BB	PAS-noF-lowG	naive-noF-highG	7	5	-2.657142857	27.85714286	25.2	-0.290483464	0.771446399	Dunn Test	0.77247909	ns
sIL_4R	PAS-highF-highG	naive-noF-lowG	8	16	-4.40625	24.6875	20.28125	-0.650370925	0.515452653	Dunn Test	0.77317898	ns
TGFa	PAS-highF-highG	PAS-noF-lowG	8	7	2.883928571	22.6875	25.57142857	0.35420408	0.723185946	Dunn Test	0.774842085	ns
TGFa	PAS-highF-highG	naive-noF-highG	8	5	3.3125	22.6875	26	0.36934726	0.711868903	Dunn Test	0.774842085	ns
IL_18	PAS-noF-lowG	naive-noF-lowG	7	16	-2.446428571	38.57142857	36.125	-0.343167844	0.731472194	Dunn Test	0.783720208	ns
MCP_4	PAS-highF-highG	naive-noF-noG	8	4	-2.625	38.25	35.625	-0.272495405	0.785241124	Dunn Test	0.785241124	ns
MCP_4	PAS-noF-lowG	naive-noF-lowG	7	16	2.227678571	28.42857143	30.65625	0.312495041	0.754664331	Dunn Test	0.785241124	ns
IL_1a	naive-highF-highG	naive-noF-highG	14	5	2.614285714	21.78571429	24.4	0.31924106	0.749543723	Dunn Test	0.803082561	ns
FGF_2	PAS-noF-lowG	naive-noF-lowG	7	16	2.214285714	33.78571429	36	0.310598552	0.756105828	Dunn Test	0.810113387	ns
RANTES	PAS-highF-highG	naive-highF-highG	8	14	1.633928571	17.1875	18.82142857	0.234342691	0.814718945	Dunn Test	0.814718945	ns
FGF_2	PAS-highF-highG	naive-highF-highG	8	14	-1.589285714	20.875	19.28571429	-0.227939886	0.819692975	Dunn Test	0.819692975	ns
6CKine	PAS-noF-lowG	naive-noF-highG	7	5	-2.185714286	33.28571429	31.1	-0.237277996	0.812441131	Dunn Test	0.829325839	ns
6CKine	naive-highF-highG	naive-noF-lowG	14	16	1.241071429	22.57142857	23.8125	0.215566284	0.829325839	Dunn Test	0.829325839	ns
G_CSF	naive-noF-lowG	naive-noF-noG	16	4	1.875	32.625	34.5	0.213200716	0.83117041	Dunn Test	0.83117041	ns
Eotaxin_2	PAS-highF-highG	PAS-noF-lowG	8	7	-1.732142857	13.875	12.14285714	-0.212737715	0.831531548	Dunn Test	0.831531548	ns
LIF	naive-noF-highG	naive-noF-lowG	5	16	-1.65	37.4	35.75	-0.204784599	0.83774042	Dunn Test	0.83774042	ns
LIF	naive-noF-highG	naive-noF-noG	5	4	2.6	37.4	40	0.246459233	0.805326759	Dunn Test	0.83774042	ns
sIL_4R	PAS-noF-lowG	naive-noF-noG	7	4	4.875	22	26.875	0.497107039	0.619113571	Dunn Test	0.844245779	ns
TNFa	PAS-noF-lowG	naive-highF-highG	7	14	1.75	24.21428571	25.96428571	0.240309197	0.810090566	Dunn Test	0.856188997	ns
TNFa	naive-noF-lowG	naive-noF-noG	16	4	1.59375	31.40625	33	0.181227517	0.856188997	Dunn Test	0.856188997	ns
MCP_3	naive-noF-highG	naive-noF-noG	5	4	-2.6	45.6	43	-0.246365272	0.805399487	Dunn Test	0.862928021	ns
IL_8	PAS-highF-highG	naive-noF-lowG	8	16	1.09375	29.625	30.71875	0.160566396	0.872434923	Dunn Test	0.872434923	ns
sIL_1RII	PAS-noF-lowG	naive-noF-lowG	7	16	1.142857143	26.85714286	28	0.160305875	0.872640131	Dunn Test	0.872640131	ns
sIL_4R	PAS-highF-highG	PAS-noF-lowG	8	7	-2.6875	24.6875	22	-0.331886415	0.739975028	Dunn Test	0.877934148	ns
sIL_4R	PAS-highF-highG	naive-noF-noG	8	4	2.1875	24.6875	26.875	0.22831006	0.819405205	Dunn Test	0.877934148	ns
sIL_4R	PAS-noF-lowG	naive-noF-lowG	7	16	-1.71875	22	20.28125	-0.24240994	0.808462533	Dunn Test	0.877934148	ns
CTACK	naive-highF-highG	naive-noF-noG	14	4	2	19	21	0.224233324	0.822575755	Dunn Test	0.881331166	ns
IL_10	naive-noF-highG	naive-noF-noG	5	4	-1.45	45.2	43.75	-0.137396017	0.890717779	Dunn Test	0.890717779	ns
IL_17F	PAS-highF-highG	naive-noF-noG	8	4	-2.25	27.75	25.5	-0.233549683	0.815334594	Dunn Test	0.891158296	ns
IL_17F	naive-noF-highG	naive-noF-lowG	5	16	-1.7125	37.4	35.6875	-0.212460561	0.831747743	Dunn Test	0.891158296	ns
MCP_2	PAS-noF-lowG	naive-noF-lowG	7	16	3.196428571	28.92857143	32.125	0.448372585	0.653884324	Dunn Test	0.891660442	ns
IL_6	naive-highF-highG	naive-noF-noG	14	4	-1.178571429	32.92857143	31.75	-0.132137495	0.89487554	Dunn Test	0.89487554	ns
MCP_1	naive-noF-lowG	naive-noF-noG	16	4	-1.8125	32.0625	30.25	-0.206094026	0.836717465	Dunn Test	0.896482999	ns
sCD40L	PAS-highF-highG	PAS-noF-lowG	8	7	-1.660714286	29.875	28.21428571	-0.203988353	0.8383626	Dunn Test	0.898245643	ns
IL_17F	PAS-noF-lowG	naive-highF-highG	7	14	0.928571429	18.57142857	19.5	0.127506142	0.898539812	Dunn Test	0.898539812	ns
IL_22	naive-highF-highG	naive-noF-noG	14	4	-1.75	31	29.25	-0.198332331	0.842785058	Dunn Test	0.90298399	ns
MCP_2	PAS-highF-highG	PAS-noF-lowG	8	7	1.491071429	27.4375	28.92857143	0.183136869	0.854690628	Dunn Test	0.915739958	ns
MCP_2	PAS-highF-highG	naive-noF-highG	8	5	2.1625	27.4375	29.6	0.241125637	0.809457743	Dunn Test	0.915739958	ns
MCP_2	naive-noF-highG	naive-noF-lowG	5	16	2.525	29.6	32.125	0.313274959	0.754071773	Dunn Test	0.915739958	ns
SDF_1a_B	PAS-noF-lowG	naive-highF-highG	7	14	-0.714285714	25.28571429	24.57142857	-0.098081648	0.92186746	Dunn Test	0.92186746	ns
SDF_1a_B	naive-noF-highG	naive-noF-noG	5	4	-1.6	13.6	12	-0.151609398	0.87949502	Dunn Test	0.92186746	ns
IL_16	naive-noF-lowG	naive-noF-noG	16	4	-2.1875	36.1875	34	-0.248734169	0.803566416	Dunn Test	0.927192019	ns
IL_22	PAS-highF-highG	naive-noF-lowG	8	16	-0.5625	23.625	23.0625	-0.083467921	0.933479484	Dunn Test	0.933479484	ns
sIL_4R	naive-highF-highG	naive-noF-highG	14	5	0.65	36.75	37.4	0.079740361	0.936443758	Dunn Test	0.936443758	ns
MCP_1	PAS-noF-lowG	naive-highF-highG	7	14	-0.571428571	25	24.42857143	-0.078465318	0.937457917	Dunn Test	0.937457917	ns
sTNFRII	PAS-highF-highG	naive-noF-noG	8	4	0.75	16	16.75	0.077849894	0.937947457	Dunn Test	0.937947457	ns
IL_1a	PAS-noF-lowG	naive-noF-lowG	7	16	-0.535714286	31.78571429	31.25	-0.075209343	0.940048151	Dunn Test	0.940048151	ns
MCP_2	PAS-noF-lowG	naive-noF-highG	7	5	0.671428571	28.92857143	29.6	0.072890708	0.941893088	Dunn Test	0.941893088	ns
IL_16	PAS-noF-lowG	naive-noF-noG	7	4	1.428571429	32.57142857	34	0.144876195	0.884808622	Dunn Test	0.944417904	ns
IL_16	naive-highF-highG	naive-noF-highG	14	5	0.571428571	18.42857143	19	0.069718265	0.944417904	Dunn Test	0.944417904	ns
MIP_1b	PAS-noF-lowG	naive-noF-lowG	7	16	-0.459821429	30.42857143	29.96875	-0.064500525	0.948571689	Dunn Test	0.948571689	ns
TGFa	PAS-noF-lowG	naive-noF-highG	7	5	0.428571429	25.57142857	26	0.046525097	0.962891731	Dunn Test	0.962891731	ns
IP_10	PAS-noF-lowG	naive-noF-noG	7	4	1.214285714	21.28571429	22.5	0.123144766	0.901992463	Dunn Test	0.966420496	ns
IL_18	PAS-highF-highG	naive-noF-highG	8	5	0.2875	21.3125	21.6	0.032057166	0.974426463	Dunn Test	0.974426463	ns
IP_10	naive-highF-highG	naive-noF-lowG	14	16	0.169642857	30.14285714	30.3125	0.029465333	0.976493467	Dunn Test	0.976493467	ns
GROa	PAS-highF-highG	PAS-noF-lowG	8	7	-0.223214286	32.9375	32.71428571	-0.027415176	0.978128594	Dunn Test	0.978128594	ns
sCD40L	naive-noF-lowG	naive-noF-noG	16	4	0.125	37.625	37.75	0.014215007	0.988658448	Dunn Test	0.988658448	ns
CTACK	naive-noF-highG	naive-noF-lowG	5	16	-0.1125	25.8	25.6875	-0.013957263	0.988864077	Dunn Test	0.988864077	ns
MCP_3	PAS-noF-lowG	naive-highF-highG	7	14	-0.071428571	23.42857143	23.35714286	-0.009808165	0.992174342	Dunn Test	0.992174342	ns
