# Supplementary material for: Mesothelial cell responses to acute appendicitis or small bowel obstruction reactive ascites: Insights into immunoregulation of abdominal adhesion
Source: PLoS One. 2025 Jan 8;20(1):e0317056. doi: 10.1371/journal.pone.0317056 (PMC11709316; doi:10.1371/journal.pone.0317056)
Supplement: S8 Table — (CSV) [file pone.0317056.s017.csv]

S8 Table: Ingenuity Pathway Analysis IDs for immunomodulators
Analyte	Ensemble/OMIM/Uniprot	Symbol
TNFa	ENSG00000232810	TNF
IL_6	ENSG00000136244	IL6
IL_1b	ENSG00000125538	IL1B
IL_8	ENSG00000169429	CXCL8
IL_13	ENSG00000169194	IL13
IL_17A	ENSG00000112115	IL17A
IL_17F	NM_052872	IL17F
IL_18	ENSG00000150782	IL18
MCP_1	ENSG00000108691	CCL2
RANTES	ENSG00000271503	CCL5
IL_1a	ENSG00000115008	IL1A
IL_1RA	ENSG00000136689	IL1RN
IL_5	P05113	IL5
IL_33	ENSG00000137033	IL33
sCD40L	P29965	CD40LG
FGF_2	ENSG00000138685	FGF2
GROa	ENSG00000163739	CXCL1
IFN_g	ENSG00000111537	IFNG
IL_10	ENSG00000136634	IL10
IL_12p40	ENSG00000113302	IL12B
IL_15	ENSG00000164136	IL15
IL_17E_IL_25	NM_172314	IL25
MIP_1a	ENSG00000277632	CCL3
PDGF_AA	ENSG00000197461	PDGFA
PDGF_AB_BB	ENSG00000100311	PDGFB
TNFb	ENSG00000226979	LTA
VEGF_A	ENSG00000112715	VEGFA
Eotaxin_2	ENSG00000106178	CCL24
IL_21	ENSG00000138684	IL21
IL_23	ENSG00000110944	IL23A
TARC	ENSG00000102970	CCL17
TRAIL	ENSG00000121858	TNFSF10
sEGFR	P00533-2	EGFR
EGF	ENSG00000138798	EGF
G_CSF	ENSG00000108342	CSF3
IL_9	ENSG00000145839	IL9
IL_12p70	ENSG00000168811	IL12A
IL_22	NM_020525	IL22
MCP_3	ENSG00000108688	CCL7
MIP_1b	ENSG00000275302	CCL4
ENA_78	ENSG00000163735	CXCL5
LIF	ENSG00000128342	LIF
MCP_2	ENSG00000108700	CCL8
SDF_1a_B	ENSG00000107562	CXCL12
sIL_6R	P08887	IL6R
sVEGFR1	P17948-2	FLT1
sVEGFR2	P35968-2	KDR
sVEGFR3	P35916-3	FLT4
Eotaxin	ENSG00000172156	CCL11
Fractalkine	ENSG00000006210	CX3CL1
IL_27	NM_145659	IL27
IP_10	ENSG00000169245	CXCL10
MDC	ENSG00000102962	CCL22
MIG_CXCL9	NM_002416	CXCL9
TGFa	ENSG00000163235	TGFA
X6CKine	ENSG00000137077	CCL21
BCA_1	ENSG00000156234	CXCL13
CTACK	ENSG00000213927	CCL27
Eotaxin_3	ENSG00000006606	CCL26
IL_20	ENSG00000162891	IL20
MCP_4	ENSG00000181374	CCL13
MIP_1d	ENSG00000275718	CCL15
sgp130	P40189-2	IL6ST
sRAGE	Q15109	AGER
sTNFRI	P19438-4	TNFRSF1A
sTNFRII	P20333-2	TNFRSF1B
FLT_3L	ENSG00000090554	FLT3LG
IFN_a2	ENSG00000188379	IFNA2
M_CSF	NM_000757	CSF1
IL_16	ENSG00000172349	IL16
IL_28A	ENSG00000183709	IFNL2
SCF	ENSG00000049130	KITLG
TPO	ENSG00000090534	THPO
TSLP	ENSG00000145777	TSLP
sCD30	P28908-2	TNFRSF8
sIL_1RI	P14778	IL1R1
sIL_1RII	P27930-2	IL1R2
sIL_2Ra	P01589	IL2RA
sIL_4R	P24394	IL4R
